# Supplementary material for: Review of the effects of two major plastic compounds in arthropods: a call for increased interdisciplinarity and further studies at the population level
Source: Environ Sci Pollut Res Int. 2025 Sep 24;32(38):22194–225. doi: 10.1007/s11356-025-36773-x (PMC12515127; doi:10.1007/s11356-025-36773-x)
Supplement: Supplementary file 1 — Supplementary file1 (XLSX 42 KB) [file 11356_2025_36773_MOESM1_ESM.xlsx]

## Sheet: DEHP_env_concentrations
Milieu	Milieu	Particle size	Initial DEHP concentration	Concentrations (mean or range, unless specified)	Date	Location	Reference	If from review - references
drinking water	water distribution system			around 0.15 ug/L	2018	Tehran, Iran	Abtahi et al., 2019
drinking water	bottled water			around 0.1 ug/L	2018	Tehran, Iran	Abtahi et al., 2019
freshwater	surface water			around 0.45 ug/L	2018	Tehran, Iran	Abtahi et al., 2019
freshwater	ground water			around 0.25 ug/L	2018	Tehran, Iran	Abtahi et al., 2019
sludge	activated sludge			6.3 mg/Kg			Amir et al., 2005	Magdouli et al., 2013
lagooning sludge	lagooning sludge			28.7 mg/Kg			Amir et al., 2005	Magdouli et al., 2013
landfill leachate				9.6 - 49 ug/L		Japan	Askuraa et al., 2004	Zolfaghari et al., 2014
wastewater	wastewater			41 ug/L		Canada	Barnabé et al., 2009	Magdouli et al., 2013
landfill leachate				26.4 - 240 ug/L		Bavaria, Germany	Bauer et al., 1998	Zolfaghari et al., 2014
STP influent	STP influent			0.27 ug/L		Höje River, Sweden	Bendz et al., 2005
STP effluent	STP effluent			0.02 ug/L		Höje River, Sweden	Bendz et al., 2005
air	gaseous, home			208 ng/m3		Sweden	Bergh et al., 2011	Gao and Wen, 2016
air	gaseous, day care			267 ng/m3		Sweden	Bergh et al., 2011	Gao and Wen, 2016
air	gaseous, work			118 ng/m3		Sweden	Bergh et al., 2011	Gao and Wen, 2016
Storm water	Storm water			0.5 - 5 ug/L		Sweden	Björklund et al., 2009	Zolfaghari et al., 2014
sewage sludge	sewage sludge			6.6 - 108 mg/Kg		China	Cai et al., 2007	Zolfaghari et al., 2014
sewage sludge	sewage sludge			10.9 mg/Kg			Cai et al., 2011	Magdouli et al., 2013
sewage sludge	digested sludge (primary sludge)			7 mg/Kg			Cavala et al., 2003	Magdouli et al., 2013
sewage sludge	secondary sludge			50 mg/Kg			Chang et al., 2007	Magdouli et al., 2013
soil	0 - 20 cm			150 ug/Kg dw		Paris area, France	Chau Tran et al., 2015
soil	forest			27.4 ug/Kg dw	2011	Paris area, France	Chau Tran et al., 2015
soil	rural			121 ug/Kg dw	2011	Paris area, France	Chau Tran et al., 2015
soil	agricultural			242 ug/Kg dw	2011	Paris area, France	Chau Tran et al., 2015
soil	urban			310 ug/Kg dw	2011	Paris area, France	Chau Tran et al., 2015
sediments	non-occupational river			0.04 - 478.9 mg/Kg		China	Chen et al., 2012	Zolfaghari et al., 2014
sediments				400 - 34,800 ug/Kg dw		Kaohsiung Harbor, Taiwan	Chen et al., 2013	Gao and Wen, 2016
sewage sludge	Dewatered sludge cake (combined primary and secondary sludges)			213 - 296 mg/Kg			Cheng et al., 2008	Magdouli et al., 2013
wastewater	Municipal wastewater			n.d. - 400 ug/L		Northern area, Taiwan	Cheng et al., 2010	Zolfaghari et al., 2014
sewage sludge	sewage sludge			8.43 - 75.93 mg/Kg		Taiwan	Cheng et al., 2010	Zolfaghari et al., 2014
freshwater	surface water			0.45 - 24 ng/L		Austria	Clara et al., 2010	Muzamil Gani et al., 2017
wastewater				9 - 44 ug/L		France	Dargnat et al., 2009	Magdouli et al., 2013
freshwater	surface water			0.16 - 0.31 ug/L		Seine River Estuary, France	Dargnat et al., 2009a	Gao and Wen, 2016, Muzamil Gani et al., 2017
drinking water				0 - 257 ng/L		India (Okhla)	Das et al., 2014	Muzamil Gani et al., 2017
drinking water				0 - 146 ng/L		India (JNU)	Das et al., 2014	Muzamil Gani et al., 2017
STP influent				0.13 - 122 ug/L			Deblonde et al., 2011
STP effluent				0.0016 - 14.2 ug/L			Deblonde et al., 2011
freshwater				0.51 ug/L		Kaveri River, India	Delvaraj, 2015	Gao and Wen, 2016
drinking water				0 - 0 ng/L		Spain	Dominguez - Morueco et al., 2014	Muzamil Gani et al., 2017
freshwater	surface water			0 - 0 ng/L		Jarama and Manzanares rivers, Spain	Dominguez-Morueco et al., 2014	Gao and Wen, 2016, Muzamil Gani et al., 2017
seawater				0.52 - 5.3 ng/L (average = 2.2)		Northsea	Ebinghaus and Xie, 2006
seawater	Total Suspended Matter in seawater			0.16 - 5.8 ng/L (average = 1.6)		Northsea	Ebinghaus and Xie, 2006
air	gaseous			0.22 - 0.36 ng/L		Northsea	Ebinghaus and Xie, 2006
air	particulate			0.95 - 1.1 ng/L		Northsea	Ebinghaus and Xie, 2006
freshwater				0.06 - 197 ug/L		East London Harbour, South Africa	Fatoki and Noma, 2002	Gao and Wen, 2016
wastewater	Municipal wastewater			34.5 - 44.3 ug/L		Roskilde, Denmark	Fauser et al., 2003	Zolfaghari et al., 2014
freshwater	river			0.015 - 0.025 ug/L		Roskilde fjord	Fauser et al., 2009	Zolfaghari et al., 2014
seawater				18.38 ug/L		Liguarian Sea, Mediterranean Sea, Italy	Fossi et al., 2012	Hermabessiere et al., 2017
seawater				23.42 ug/L		Sardinian Sea, Mediterranean Sea, Italy	Fossi et al., 2012	Hermabessiere et al., 2017
freshwater	river			0.33 - 97.8 ug/L		North Rhine, Westphalia, Rheinland, Pfalz, Brandenburg, Germany	Fromme et al., 2002	Zolfaghari et al., 2014
wastewater	Municipal wastewater			1.74 - 182 ug/L		34 STPs effluents, Germany	Fromme et al., 2002	Zolfaghari et al., 2014
sewage sludge	sewage sludge			27.9 - 154 mg/Kg		Germany	Fromme et al., 2002	Zolfaghari et al., 2014
sediments	sediments			0.21 - 8.44 mg/Kg		Brandenburg and Berlin, Germany	Fromme et al., 2002	Zolfaghari et al., 2014
air	particulate	PM10		379 ng/m3		Summer in Chennai, India	Fu et al., 2010	Gao and Wen, 2016
sediments	sediments in sites not affected by DEHP production			24 mg/Kg			Furtmann, 1993	Oehlmann et al., 2008
freshwater	surface water			2 - 12 ng/L		China	Gao et al., 2014	Muzamil Gani et al., 2017
freshwater				2.26 - 11.6 ug/L		Songhua River, China	Gao et al., 2014	Gao and Wen, 2016
sediments				227 - 567 ug/Kg dw		Songhua River, China	Gao et al., 2014	Gao and Wen, 2016; Zolfaghari et al., 2014
freshwater	river			2.26 - 11.55 ug/L		Songhua, China	Gao et al., 2014	Zolfaghari et al., 2014
wastewater	Municipal wastewater			2.5 - 31 ug/L		Harbin city effluent, China	Gao et al., 2014	Zolfaghari et al., 2014
wastewater	Municipal wastewater			2.42 - 30.99 ug/L		Harbin city influent, China	Gao et al., 2014	Zolfaghari et al., 2014
sewage sludge	sewage sludge			1.8 - 9.4 mg/Kg		China	Gao et al., 2014	Zolfaghari et al., 2014
plants	wheat root		10, 20 and 40 mg/Kg in soil	0.1, 0.15, 0.35 mg/Kg			Gao et al., 2019
plants	wheat stem		10, 20 and 40 mg/Kg in soil	0.2, 0.35, 0.5 mg/Kg			Gao et al., 2019
plants	wheat leaf		10, 20 and 40 mg/Kg in soil	0.15, 0.3, 0.5 mg/Kg			Gao et al., 2019
plants	wheat grain		10, 20 and 40 mg/Kg in soil	0.3, 0.5, 0.9 mg/Kg			Gao et al., 2019
air	gaseous			2.90 ng/m3		north Atlantic	Giam et al., 1978	Gao and Wen, 2016
seawater	Gulf			mean 0.13 ug/L		Gulf of Mexico	Giam et al., 1984	Zolfaghari et al., 2014
seawater	Ocean			mean 0.0049 ug/L		north Atlantic	Giam et al., 1984	Zolfaghari et al., 2014
soil	Soils			22.20 - 75.80 ug/Kg dw		Brickearth gault clay, UK	Gibson et al., 2005	Gao and Wen, 2016
air	particulate	PM2.5		80.62 ng/m3		Urban area in Taizhou, China	Gu et al., 2010	Gao and Wen, 2016
freshwater	river			n.d. - 1.83 ug/L		Tempaku, Japan	Hashizume et al., 2002	Zolfaghari et al., 2014
drinking water	drinking water			n.d. - 5.22 ug/L		Japan	Hashizume et al., 2002	Zolfaghari et al., 2014, Muzamil Gani et al., 2017
freshwater	surface water			10 - 836 ng/L		China	He et al., 2011	Muzamil Gani et al., 2017
drinking water	Tap water			4.6 ppb		Montreal, Canada	Horn et al., 2004
melted snow	Melted snow			130 ppb		Montreal, Canada	Horn et al., 2004
freshwater	river			180 ppb		Montreal, Canada	Horn et al., 2004
sediments	river sediments			110,000 ppb		Montreal, Canada	Horn et al., 2004
freshwater	creek water			47 ppb		Montreal, Canada	Horn et al., 2004
landfill leachate				62 ppb		Montreal, Canada	Horn et al., 2004
sediments				<0.05 - 46.5 mg/Kg		Taiwan (17 rivers biota-sediment)	Huang et al., 2008a	Zolfaghari et al., 2014
air	gaseous			13.20 ng/m3		Outside Huachang, China	Huang et al., 2013	Gao and Wen, 2016
air	gaseous			9.80 ng/m3		Outside Xinsheng, China	Huang et al., 2013	Gao and Wen, 2016
air	gaseous			8.10 ng/m3		Daling Courtyard, China	Huang et al., 2013	Gao and Wen, 2016
drinking water				0.05 - 0.06 ug/L		Germany and Poland	Huerta-Fontela and Ventura, 2008	Zolfaghari et al., 2014
landfill leachate				88 - 460 ug/L		EU	Jonsson et al., 2003, Mersiowsky, 2002	Zolfaghari et al., 2014
drinking water				mean 0.55 ug/L		USA	Kavlock et al., 2006	Zolfaghari et al., 2014
seawater				0.01 - 0.95 ug/L		Barkley Sound, Canada	Keil et al., 2011	Hermabessiere et al., 2017
seawater				0.06 - 0.64 ug/L		Puget sound, USA	Keil et al., 2011	Hermabessiere et al., 2017
soil	suburban soils			26 - 4170 ug/Kg dw		Tianjin, China	Kong et al., 2012	Gao and Wen, 2016
air	particulate, urban area	PM10		98.29 ng/m3		Tianjin, China	Kong et al., 2013	Gao and Wen, 2016
air	particulate, urban area	PM2.5		75.68 ng/m3		Tianjin, China	Kong et al., 2013	Gao and Wen, 2016
landfill leachate				max 285 ug/L		Puerto Rico	Latorre et al., 2012	Zolfaghari et al., 2014
freshwater	ground water			50 - 840 ng/L		UK	Law et al., 1991	Muzamil Gani et al., 2017
seawater				0.98 - 2.20 ug/L		Tees bay, UK	Law et al., 1991	Hermabessiere et al., 2017, Zolfaghari et al., 2014
air	gaseous			0.13 - 0.54 ng/m3	2016-2017	Asan artificial lake, Korea	Lee et al., 2019
air	particulate			3.10 - 15.26 ng/m3	2016-2017	Asan artificial lake, Korea	Lee et al., 2019
air	total			3.23 - 15.79 ng/m3	2016-2017	Asan artificial lake, Korea	Lee et al., 2019
water				n.d. - 1.34 ug/L	2016-2017	Asan artificial lake, Korea	Lee et al., 2019
sediments				3.6 - 8326 ug/Kg	2016-2017	Asan artificial lake, Korea	Lee et al., 2019
air	particulate			164 ng/m3		Winter in Xia'an, China	Li et al., 2014a	Gao and Wen, 2016
air	particulate			689 ng/m3		Winter in New Delhi, India	Li et al., 2014a	Gao and Wen, 2016
soil	topsoil			n.d. - 429.56 ug/Kg dw		China	Liao et al., 2010a	Gao and Wen, 2016
sediments				0.10 - 20.22 mg/Kg		Houjing River, Taiwan	Lin et al., 2009	Zolfaghari et al., 2014
soil	surface soils			7320 -11,700 ug/Kg dw		Fujian, China	Lin et al., 2010	Gao and Wen, 2016
drinking water				0 - 172,000 ng/L		Taiwan	Liou et al., 2014	Muzamil Gani et al., 2017
drinking water				129 - 6570 ng/L		China	Liu et al., 2013	Muzamil Gani et al., 2017
freshwater				0.13 - 6.57 ug/L		Mopanshan Reservoir, China	Liu et al., 2013	Gao and Wen, 2016
plants	spices and aromatic herbs			0.23 - 1.18 ug/Kg		Algerian, Italian, Tunisian	Lo Turco et al., 2020; Di Bella et al., 2018
freshwater	river			0.36 - 21 ug/L		Aire, UK	Long et al., 1998	Zolfaghari et al., 2014
sediments	sediments			7.89 - 115.18 mg/Kg		Aire River, UK	Long et al., 1998	Zolfaghari et al., 2014
freshwater	ground water			max 5.661 ug/L		Spain	Lopez-Roldan et al., 2004	Zolfaghari et al., 2014
drinking water				0 - 50 ng/L		Germany	Luks-Betlej et al., 2001	Muzamil Gani et al., 2017
drinking water				0 - 60 ng/L		Poland	Luks-Betlej et al., 2001	Muzamil Gani et al., 2017
STP influent				0.003 - 70.0 ug/L		Austria, China, US	Luo et al., 2014
STP effluent				0.0001 - 54.0 ug/L		Austria, China, US	Luo et al., 2014
freshwater				0.17 - 0.44 ug/L		False Creek Harbor, Canada	Mackintosh et al., 2006	Gao and Wen, 2016
landfill leachate				mean 120 ug/L		Denmark	Madsen et al., 1999	Zolfaghari et al., 2014
sewage sludge	sewage sludge			mean 180 mg/Kg		Finland	Marttinen et al., 2003	Zolfaghari et al., 2014
wastewater				28 - 122 ug/L		Espoo, Finland	Marttinen et al., 2003	Magdouli et al., 2013, Zolfaghari et al., 2014
sewage sludge	sewage sludge			60 mg/Kg			Marttinen et al., 2004	Magdouli et al., 2013
sewage sludge	sewage sludge			17.8 - 1340 mg/Kg		China	Meng et al., 2014	Zolfaghari et al., 2014
suspended particulate matter	suspended particulate matter			225 - 2080 ng/g dw	2017	German river basins	Nagorka and Koschorreck, 2020
suspended particulate matter	suspended particulate matter			488 - 6720 ng/g dw	2005 - 2006	German river basins	Nagorka and Koschorreck, 2020
freshwater				5.16 - 20.80 ug/L		Somme River, France	Net al., 2014	Gao and Wen, 2016
wastewater	Municipal wastewater			11.4 - 41.4 ug/L		Petersfield town, Netherland	Oliver et al., 2005	Zolfaghari et al., 2014
sewage sludge	Mixtures of primary and secondary sludge			55 mg/Kg			Pakou et al., 2009	Magdouli et al., 2013
landfill leachate				97 - 346 ug/L		Goteborg, Sweden	Paxus, 2000	Zolfaghari et al., 2014
freshwater	surface water			280 - 650 ng/L		Netherland	Peijnenburg and Struijs, 2006	Muzamil Gani et al., 2017
freshwater				0.08 - 2.35 ug/L		Netherlands	Peijnenburg and Struijs, 2006	Gao and Wen, 2016
soil				31.8 (mean) ug/Kg dw		Vegetable soil, Netherlands	Peijnenburg and Struijs, 2006	Gao and Wen, 2016
freshwater				0.05 - 0.58 ug/L (average = 0.28)		Netherland, Spring	Peijnenburg and Struijs, 2006
freshwater				0.08 - 2.35 ug/L (average = 0.65)		Netherland, Summer	Peijnenburg and Struijs, 2006
freshwater				0.05 - 4.96 ug/L (average = 0.61)		Netherland, Autumn	Peijnenburg and Struijs, 2006
sewage sludge	secondary sludge			26.22 - 37.8 mg/Kg			Pham et al., 2011	Magdouli et al., 2013
freshwater				n.d. - 3.09 ug/L		Lobregat River, Spain	Pina et al., 2005	Gao and Wen, 2016
soil				1000 - 63,000 ug/Kg dw		Agricultural soils, Spain	Plaza-Bolanos et al., 2012	Gao and Wen, 2016
seawater				64 ng/L		Bay of Biscay, Spain	Prieto et al., 2007	Hermabessiere et al., 2017
drinking water				0.36 - 0.93 ug/L		Greece	Psillakis and Kalogerakis, 2003	Zolfaghari et al., 2014
air	particulate, urban industrial site	PM10		2.86 ng/m3		Greece	Salapasidou et al., 2011	Gao and Wen, 2016
air	particulate, urban traffic site	PM10		21.30 ng/m3		Greece	Salapasidou et al., 2011	Gao and Wen, 2016
seawater	coastal seawater			0.03 - 0.62 ug/L		Mediterranean Sea, Spain	Sanchez-Avila et al., 2012	Hermabessiere et al., 2017
seawater	Port sea			0.06 - 5.97 ug/L		Mediterranean Sea, Spain	Sanchez-Avila et al., 2012	Hermabessiere et al., 2017
seawater	river - sea interface			0.02 - 0.21 ug/L		Mediterranean Sea, Spain	Sanchez-Avila et al., 2012	Hermabessiere et al., 2017
freshwater	surface water			66 - 389 ng/L		Malaysia	Santhi and Mustafa, 2013	Muzamil Gani et al., 2017
freshwater	surface water			0 - 822 ng/L		India	Selvaraj et al., 2015	Muzamil Gani et al., 2017
sediments				278 ug/Kg dw		Kaveri River, India	Selvaraj et al., 2015	Gao and Wen, 2016
sediments				20 - 35 mg/Kg		Yellow River, China	Sha et al., 2007	Zolfaghari et al., 2014
drinking water				0.0079 - 0.280 ug/L		China	Shi et al., 2012	Muzamil Gani et al., 2017, Zolfaghari et al., 2014
freshwater				0.49 - 5.58 ug/L		Jukskei River, South Africa (Summer)	Sibali et al., 2013	Gao and Wen, 2016
sediments				6.54 - 3660 ug/Kg dw		Jukskei River, South Africa (Summer)	Sibali et al., 2013	Gao and Wen, 2016
water				< 1.10 - 8.64 ug/L		Gulf of Thailand	Sirivithayapakorn and Thuyviang, 2010
sediments				< 8.34 -14.51 ug/g		Gulf of Thailand	Sirivithayapakorn and Thuyviang, 2010
sediments				n.d. - 947 ug/Kg dw		Gomti River	Srivastava et al., 2010	Gao and Wen, 2016
sewage sludge	sewage sludge			136 - 578 mg/Kg		USA	Staples et al., 1997	Zolfaghari et al., 2014
freshwater	ground water			1000 - 18,400 ng/L		Japan	Staples, 2003	Muzamil Gani et al., 2017
freshwater	ground water			70 - 1400 ng/L		Europe	Staples, 2003	Muzamil Gani et al., 2017
freshwater	ground water			0 - 470 ng/L		USA	Staples, 2003	Muzamil Gani et al., 2017
sediments	estuarine sediments			< 550 - 11,500 ng/g		Auckland, New Zealand	Stewart et al., 2014
freshwater				n.d. - 3.09 ug/L		Tama River, Japan	Suzuki et al., 2001	Gao and Wen, 2016
wastewater				2.38 ug/L		Australia (South East Queensland)	Tan et al., 2007	Magdouli et al., 2013
sewage sludge	sewage sludge			55.1 - 163.3 mg/Kg		Australia	Tan et al., 2014	Zolfaghari et al., 2014
seawater				3.1 - 64.3 ug/L		Klang river estuary, Malaysia	Tan, 1995	Hermabessiere et al., 2017, Zolfaghari et al., 2014
sediments				0.49 - 15 mg/Kg		Klang river, Malaysia	Tan, 1995	Zolfaghari et al., 2014
air	gaseous, urban area			13.20 ng/m3		Paris, France	Teil et al., 2006	Gao and Wen, 2016
air	particulate, urban area			5.40 ng/m3		Paris, France	Teil et al., 2006	Gao and Wen, 2016
freshwater	freshwater			0.32 - 0.78 ug/L		River Seine, France	Teil et al., 2007	Gao and Wen, 2016
air	gaseous			2.0 ng/m3		Sweden	Thuren and Larsson, 1990	Gao and Wen, 2016
sediments	located near a PVC flooring factory			1480 mg/Kg			Thuren, 1986	Oehlmann et al., 2008
freshwater	river			n.d. - 5 ug/L		Salt and brackish, Netherland	Vethaak et al, 2005	Zolfaghari et al., 2014
freshwater	surface water			0.9 - 5 ug/L		the Netherlands	Vethaak et al., 2005	Magdouli et al., 2013; Muzamil Gani et al., 2017
wastewater	Municipal wastewater			< 13 - 100 ug/L		all STPs, Netherland	Vethaak et al., 2005	Magdouli et al., 2013, Zolfaghari et al., 2014
sediments				0.123 - 7.6 mg/Kg		Meuse, Rhine and Scheldt rivers, Netherland	Vethaak et al., 2005	Zolfaghari et al., 2014
freshwater	river			0.7 - 31.2 ug/L		Rieti District, Italy	Vitali et al., 1997	Zolfaghari et al., 2014
sediments				0.0058 - 0.487 mg/Kg		Rieti District, Italy	Vitali et al., 1997	Zolfaghari et al., 2014
wastewater	Municipal wastewater			1.8 - 21 ug/L		5 STPs, Norway	Vogelsang et al., 2006	Magdouli et al., 2013, Zolfaghari et al., 2014
wastewater				23.6 ug/L		United Kingdom (Petersfield, Hamshire)	Vogelsang et al., 2006	Magdouli et al., 2013
sediments				320 - 760 ug/Kg dw		Shallow lakes, China	Wang and Chi, 2012c	Gao and Wen, 2016
air	gaseous, urban center			15.70 ng/m3		Nanjing, China	Wang et al., 2008b	Gao and Wen, 2016
air	gaseous, suburban area			6.20 ng/m3		Nanjing, China	Wang et al., 2008b	Gao and Wen, 2016
air	particulate, urban area			4.60 ng/m3		Nanjing, China	Wang et al., 2008b	Gao and Wen, 2016
air	particulate, suburban area			1.20 ng/m3		Nanjing, China	Wang et al., 2008b	Gao and Wen, 2016
air	particulate			33.30 ng/m3		Nanjing, China	Wang et al., 2012a	Gao and Wen, 2016
air	gaseous			470 ng/m3		Xi'an, China	Wang et al., 2014	Gao and Wen, 2016
air	gaseous			155.50 ng/m3		Indoor, Berlin, Germany	Weschler et al., 2008	Gao and Wen, 2016
air	gaseous			63.10 ng/m3		North Sea (German Bight)	Xie et al., 2005	Gao and Wen, 2016
air	particulate			1.00 ng/m3		North Sea (German Bight)	Xie et al., 2005	Gao and Wen, 2016
seawater				0.52 - 5.3 ng/L (average = 2.2)		Northsea	Xie et al., 2005
Total Suspended Matter in seawater	Total Suspended Matter in seawater			0.16 - 5.8 ng/L (average = 1.6)		Northsea	Xie et al., 2005
air	gaseous			0.22 - 0.36 ng/L		Northsea	Xie et al., 2005
air	particulate			0.95 - 1.1 ng/L		Northsea	Xie et al., 2005
seawater				2.2 ng/L		North Sea, Germany	Xie et al., 2005	Hermabessiere et al., 2017
air	gaseous			0.22 ng/m3		Arctic	Xie et al., 2007	Gao and Wen, 2016
air	particulate			0.54 ng/m3		The Arctic	Xie et al., 2007	Gao and Wen, 2016
soil	fluvo-aquic soils			1.15 - 7.99 mg/Kg		Handan District, China	Xu et al., 2008
soil	black soils			0.44 - 4.20 mg/Kg		Harbin District, China	Xu et al., 2008
freshwater				n.d. - 18.50 ug/L		Taiwan	Yan et al., 2002	Gao and Wen, 2016
wastewater				8.5 - 12.1 ug/L		USA	Yu and Chu, 2009	Magdouli et al., 2013
freshwater	river			n.d. - 18.5 ug/L		14 Rivers, Taiwan	Yuan et al., 2002	Zolfaghari et al., 2014
sediments	river			0.5 - 23.9 mg/Kg		Taiwan	Yuan et al., 2002	Gao and Wen, 2016; Zolfaghari et al., 2014
freshwater	river			0.013 - 3.6 ug/L		Jinzu, Oyabe, Furu, Japan	Yuwatini et al., 2013	Zolfaghari et al., 2014
sediments				< 0.020 - 1.8 mg/Kg		estuary of Oyabe and Jinzu, Furu River, Japan	Yuwatini et al., 2013	Zolfaghari et al., 2014
air	particulate, suburban area	< 0.7 um		9.61 ng/m3		Guangzhou, China	Zen et al., 2010	Gao and Wen, 2016
air	particulate, urban area	< 0.7 um		42.40 ng/m3		Gangzhou, China	Zen et al., 2010	Gao and Wen, 2016
freshwater	surface water			237 - 1600 ng/L		China	Zeng et al., 2009	Muzamil Gani et al., 2017
landfill leachate				40 - 160 ug/L		Shanghai, China	Zheng et al., 2009	Zolfaghari et al., 2014
sediments				n.d. - 278 ug/Kg dw		Guanting Reservoir, China	Zheng et al., 2014	Gao and Wen, 2016
sediments				83.5 - 5755 ug/Kg dw		Lakes Shichahai, China	Zheng et al., 2014	Gao and Wen, 2016
sediments				254 - 2084 ug/Kg dw		Lakes in Summer Palace, China	Zheng et al., 2014	Gao and Wen, 2016
freshwater	river			0.62 ug/L - 15.23 ug/L		Xiangjiang, China	Zhu and Qiu, 2011	Zolfaghari et al., 2014
freshwater	surface water			0.05 - 336 ug/L		Canada	Clark et al., 2003
freshwater	surface water			< 0.002 - 137 ug/L		USA	Clark et al., 2003
freshwater	surface water			< 0.008 - 50 ug/L		Europe	Clark et al., 2003
freshwater	surface water			< 0.2 - 15 ug/L		Japan	Clark et al., 2003
freshwater	ground water			n.d. - 470 ug/L		USA	Clark et al., 2003
freshwater	ground water			< 0.07 - 1.4 ug/L		Europe	Clark et al., 2003
freshwater	ground water			< 1.0 - 18.4 ug/L		Japan	Clark et al., 2003
drinking water				1.0 - 54 ug/L		Canada	Clark et al., 2003
drinking water				0.16 - 170 ug/L		USA	Clark et al., 2003
drinking water				0.18 - 3.5 ug/L		Europe	Clark et al., 2003
drinking water				1.0 - 4.7 ug/L		Japan	Clark et al., 2003
sediments				0.00027 - 218 mg/Kg		USA	Clark et al., 2003
sediments				0.0001 - 487 mg/Kg		Europe	Clark et al., 2003
sediments				0.009 - 17 mg/Kg		Japan	Clark et al., 2003
soil				< 0.1 - 11 ug/Kg		Canada	Clark et al., 2003
soil				0.03 - 1280 ug/Kg		USA	Clark et al., 2003
soil				4 - 5100 ug/Kg		Europe	Clark et al., 2003
soil				10 - 500 ug/Kg		Japan	Clark et al., 2003
air	outdoor			0.5 - 5.0 ng/m3		Canada	Clark et al., 2003
air	indoor			< 500 - 3100 ng/m3		Canada	Clark et al., 2003
air	outdoor			< 0.4 - 65 ng/m3		USA	Clark et al., 2003
air	indoor			20 - 240 ng/m3		USA	Clark et al., 2003
air	outdoor			0.28 - 1090 ng/m3		Europe	Clark et al., 2003
air	indoor			18 - 1046 ng/m3		Europe	Clark et al., 2003
air	outdoor			< 17 - 2800 ng/m3		Japan	Clark et al., 2003
dust	indoors			2380 - 4100 mg/Kg		USA	Clark et al., 2003
dust	indoors			2 - 4580 mg/Kg		Europe	Clark et al., 2003
plants				1200 - 11300 ug/Kg dw		Europe	Clark et al., 2003
wastewater				< 0.1 - 336 ug/L		Canada	Clark et al., 2003
wastewater				0.01 - 4400 ug/L		USA	Clark et al., 2003
wastewater				0.068 - 1800 ug/L		Europe	Clark et al., 2003
wastewater				< 0.2 - 40 ug/L		Japan	Clark et al., 2003
sludge				3 - 440 mg/Kg		Canada	Clark et al., 2003
sludge				0.42 - 58300 mg/Kg		USA	Clark et al., 2003
sludge				0.9 - 2600 mg/Kg		Europe	Clark et al., 2003
sludge				0.008 - 0.170 mg/Kg		Japan	Clark et al., 2003
rainwater				0.004 - 0.01 ug/L		Canada	Clark et al., 2003
rainwater				0.004 - 0.68 ug/L		USA	Clark et al., 2003
rainwater				0.0083 - 54 ug/L		Europe	Clark et al., 2003
rainwater				0.0053 - 16.5 ug/L		Japan	Clark et al., 2003
plants	edible plants, leaf		500 ug/L	500 - 1500 ug/Kg dw			Sun et al., 2015	estimated from graphs
plants	edible plants, roots		500 ug/L	750 - 1500 ug/Kg dw			Sun et al., 2015	estimated from graphs
freshwater	41 sites			0.15 ug/L		Korea	NIER, 2005	Seo et al., 2006
sediments	freshwater sediments - 15 sites			655.2 ug/Kg		Korea	NIER, 2005	Seo et al., 2006
soil	48 sites			170.3 ug/Kg		Korea	NIER, 2005	Seo et al., 2006

## Sheet: BPA_env_concentrations
Milieu	Milieu	Particle size	Concentrations (mean or range, unless specified)	Date	Location	Reference	If from review - references
STP effluent	WWTP effluent		mean. n.d.		Australia	Al- Rifai et al., 2007	Flint et al., 2012
STP influent	WWTP influent		mean. 23.02 ug/L		Australia	Al-Rifai et al., 2007	Flint et al., 2012
STP influent	WWTP influent		mean. 5.48 ug/L		Australia	Al-Rifai et al., 2007	Flint et al., 2012
STP influent	WWTP influent		mean 0.14 ug/L		Australia	Al-Rifai et al., 2007	Flint et al., 2012
drinking water			20 - 464 ng/L		Australia	Al-Rifai et al., 2011	Zhang et al., 2016
seawater			10.6 - 52.3 ng/L	September 2005 - March 2006	Thermaikoc Gulf, northern Aegean Sea, Greece	Arditsoglou and Voutsa, 2012
Suspended Particulate Matter			26 - 160 ng/g dw	September 2005 - March 2006	Thermaikoc Gulf, northern Aegean Sea, Greece	Arditsoglou and Voutsa, 2012
sediments			7.2 - 39 ug/Kg dw	September 2005 - March 2006	Thermaikoc Gulf, northern Aegean Sea, Greece	Arditsoglou and Voutsa, 2012
drinking water	tap water		0.099 - 0.317 ug/L		Europe, Asia, North America	Arnold et al., 2013	Michalowicz, 2014
water			1992 ng/L		Owerri, Nigeria	Arukwe et al., 2012
sediments			37 - 738 ug/Kg	2011	Owerri, Nigeria	Arukwe et al., 2012
freshwater	river water		0.07 - 4.0 ug/L		Portugal	Azevedo et al., 2001	Flint et al., 2012
freshwater	groundwater		< 90 - 840 ng/L		USA	Barnes et al., 2004	Zhang et al., 2016
seawater	coastal waters		0.01 - 2.47 ug/L		Singapore	Basheer et al., 2004	Hermabessiere et al., 2017
seawater	seawater		40 - 190 ng/L		Singapore	Basheer et al., 2004	Huang et al., 2012
seawater	seawater		< 0.04 - 5.7 ng/L		Germany - Baltic Sea	Beck et al., 2005	Huang et al., 2012
seawater			< 0.012 - 0.33 ug/L (21 in one sample)		surface waters, the Netherlands	Belfroid et al., 2002	Flint et al., 2012; Hermabessiere et al., 2017; Huang et al., 2012; Kang et al., 2008;
freshwater	river water		max. 21 ug/L		the Netherlands	Belfroid et al., 2002	Flint et al., 2012
freshwater	river water		n.d. - 0.170 ug/L		The Netherlands	Belfroid et al., 2002	Flint et al., 2012
estuarine water	estuarine water		n.d. - < 0.012 ug/L		The Netherlands	Belfroid et al., 2002	Flint et al., 2012
air	atmosphere, rural site		5 - 15 pg/m3	2001	NE - Bavaria, Germany	Berkner et al, 2004	Huang et al., 2012; Michalowicz, 2014
freshwater	river waters		< 50 - 272 ng/L		Germany - South west	Bolz et al., 2001	Huang et al., 2012; Kang et al., 2008
sediments	riverine sediments		< 0.5 - 15 ug/Kg		Germany - Baden - Wurttemberg	Bolz et al., 2001	Huang et al., 2012; Kang et al., 2008
sediments	municipal treatment plant sediments		70 - 770 ug/Kg		Germany - Baden - Wurttemberg	Bolz et al., 2001	Huang et al., 2012
freshwater	river water		9 - 44 ng/L		USA - Bayou river	Boyd et al., 2004	Huang et al., 2012
STP influent			175.3 ng/L		Brazil	Brandt et al., 2013	Zhang et al., 2016
STP effluent			127.0 ng/L		Brazil	Brandt et al., 2013	Zhang et al., 2016
freshwaters and seawaters	freshwaters and seawaters		10 - 20 ng/L		Spain - Catalonia	Brossa et al., 2005	Huang et al., 2012
soil/sediment	soil/sediment		40 - 800 ng/g		USA - Dever	Burkhardt et al., 2005	Huang et al., 2012
STP influent			348 ng/L		Spain	Céspedes et al., 2006	Zhang et al., 2016
STP effluent			82 ng/L		Spain	Céspedes et al., 2006	Zhang et al., 2016
freshwater	river water		< 0.05 - 1.51 ug/L		Spain	Céspedes et al., 2006	Kang et al., 2008
soil	0 - 20 cm		35 ng/Kg		Paris area, France	Chau Tran et al., 2015
soil	forest		0.08 ng/g dw	2011	Paris area, France	Chau Tran et al., 2015
soil	rural		0.31 ng/g dw	2011	Paris area, France	Chau Tran et al., 2015
soil	agricultural		0.42 ng/g dw	2011	Paris area, France	Chau Tran et al., 2015
soil	urban		3.4 ng/g dw	2011	Paris area, France	Chau Tran et al., 2015
freshwater	groundwater		52.57 ng/L		China	Chen et al., 2011	Zhang et al., 2016
freshwater	groundwater		n.d. - 7400 ng/L		France	Chen et al., 2011	Zhang et al., 2016
freshwater			508 ng/L		The Dan-Shui River, northern Taiwan	Chen et al., 2014
sediments			62.7 ug/Kg ww		The Dan-Shui River, northern Taiwan	Chen et al., 2014
drinking water	Bottled water		0.07 - 4.21 ug/L		France	Colin et al., 2013	Michalowicz, 2014
landfill leachate	raw leachate		3.61 mg/L		West Germany	Coors et al., 2003	Michalowicz, 2014
freshwater	river waters		max. 19 ug/L		Japan	Crain et al., 2007	Flint et al., 2012
Taiwan, in general	Taiwan, in general		50 - 3000 ng/L		Only detected in S Taiwan	Ding and Wu, 2000	Huang et al., 2012
freshwater	river water and pond water		950 - 3920 ng/L		Gangzhou - Pearl river estuary	Dong et al., 2009a	Huang et al., 2012
sediments	river sediments		0.58 - 2.16 ug/Kg		Guangzhou - Pearl River estuary, China	Dong et al., 2009b	Huang et al., 2012
STP effluent	primary effluents - domestic wastewater treatment plants		281 - 3642 ng/L		USA	Drewes et al., 2005	Huang et al., 2012
STP effluent	secondary effluents - domestic wastewater treatment plants		6 - 50 ng/L		USA	Drewes et al., 2005	Huang et al., 2012
freshwater	two rivers sampled annually for three years		0.0025, 0.0029, 0.0043 ug/L		South Korea	Duong et al., 2010	Flint et al., 2012
drinking water			2.0 - 16.9 ng/L		France	Dupuis et al., 2012	Zhang et al., 2016
freshwater	surface water		n.d. - 126 ng/L		Spain	Esteban et al., 2014	Zhang et al., 2016
drinking water			3.7 - 50.3 ng/L		Spain	Esteban et al., 2014b	Zhang et al., 2016
drinking water			n.d. - 127.5 ng/L		China	Fan et al., 2013	Zhang et al., 2016
freshwater	surface water		7 ng/L		Mexico	Félix-Cañedo et al., 2013	Zhang et al., 2016
freshwater	groundwater		1 - 10 ng/L		Mexico	Félix-Cañedo et al., 2013	Zhang et al., 2016
STP influent			305 ng/L		Canada	Fernandez et al., 2007	Zhang et al., 2016
STP effluent			166 ng/L		Canada	Fernandez et al., 2007	Zhang et al., 2016
STP effluent	WWTP effluent		n.d. - 1.054 ug/L		Canada	Fernandez et al., 2007	Flint et al., 2012
STP influent	WWTP influent		n.d. - 0.590 ug/L		Canada	Fernandez et al., 2007	Flint et al., 2012
industrial effluent	kraft mill effluent		0.11 - 0.040 ug/L		Canada	Fernandez et al., 2007	Flint et al., 2012
freshwater	groundwater		1 - 1.9 ug/L		USA	Focazio et al., 2008	Flint et al., 2012
sludge	sewage sludge		4 - 1363 ug/Kg dw		Germany	Fromme et al., 2002	Flint et al., 2012
freshwater	river water		0.0005 - 0.41 ug/L		Germany	Fromme et al., 2002	Huang et al., 2012; Kang et al., 2008
sediments	sediments		10 - 190 ug/Kg		Germany	Fromme et al., 2002	Huang et al., 2012; Kang et al., 2008
air	atmosphere	PM2.5	30 - 690 pg/m3	2007	Hong Kong, China	Fu and Kawamura, 2010	Soledad et al., 2019
air	atmosphere		1 - 17 pg/m3		Polar region	Fu and Kawamura, 2010	Michalowicz, 2014
air	atmosphere		1 - 32 pg/m3		Sea coast areas	Fu and Kawamura, 2010	Michalowicz, 2014
air	atmosphere		20 - 17,400 pg/m3		Urban areas (USA, New Zealand, China)	Fu and Kawamura, 2010	Michalowicz, 2014
air	urban site		380 - 1260 pg/m3	2007	Beijing, China	Fu and Kawamura, 2010	Huang et al., 2012; Soledad et al., 2019
air	urban site		230 - 860 pg/m3	2007	Yufa, China	Fu and Kawamura, 2010	Huang et al., 2012; Soledad et al., 2019
air	rural site		30 - 240 pg/m3	2006	Mt. Tai, China	Fu and Kawamura, 2010	Huang et al., 2012
air	urban site		70 - 2340 pg/m3	2007	Guangzhou, China	Fu and Kawamura, 2010	Huang et al., 2012
air	urban site		20 - 1980 pg/m3	2007	Zhaoqing	Fu and Kawamura, 2010	Huang et al., 2012
air	urban site		30 - 690 pg/m3	2007	Hong-Kong, China	Fu and Kawamura, 2010	Huang et al., 2012
air	marine region		7 - 27 pg/m3	1990	East China Sea	Fu and Kawamura, 2010	Huang et al., 2012
air	marine region		6 pg/m3	1990	South China Sea	Fu and Kawamura, 2010	Huang et al., 2012
air	urban site		70 - 930 pg/m3	2008/2009	Sapporo, Japan	Fu and Kawamura, 2010	Huang et al., 2012; Soledad et al., 2019
air	urban site		200 - 17400 pg/m3	2007	Chennai, India	Fu and Kawamura, 2010	Huang et al., 2012; Soledad et al., 2019
air	urban site		100 - 9820 pg/m3	2008	Mumbai, India	Fu and Kawamura, 2010	Huang et al., 2012; Soledad et al., 2019
air	urban site		4 - 1340 pg/m3	2004	Auckland, New Zealand	Fu and Kawamura, 2010	Huang et al., 2012; Soledad et al., 2019
air	urban site		95 - 1480 pg/m3	2004	Christchurch, New Zealand	Fu and Kawamura, 2010	Huang et al., 2012; Soledad et al., 2019
air	marine region		1 - 2 pg/m3	1989	North Pacific Ocean	Fu and Kawamura, 2010	Huang et al., 2012
air	marine region		8 - 16 pg/m3	1989	California Coast	Fu and Kawamura, 2010	Huang et al., 2012
air	marine region		4 - 6 pg/m3	1989	North Atlantic Ocean	Fu and Kawamura, 2010	Huang et al., 2012
air	marine region		6 pg/m3	1990	Indian Ocean	Fu and Kawamura, 2010	Huang et al., 2012
air	marine region		2 - 23 pg/m3	1990	ChichieJima Is. Western North Pacific	Fu and Kawamura, 2010	Huang et al., 2012
air	marine region		4 - 32 pg/m3	2003	Rishiri Is., North Japan Sea	Fu and Kawamura, 2010	Huang et al., 2012
air	polar region		1 - 11 pg/m3	1991	Alert., Canadian High Arctic	Fu and Kawamura, 2010	Huang et al., 2012
air	polar region		2 - 17 pg/m3	2000	Alert., Canadian High Arctic	Fu and Kawamura, 2010	Huang et al., 2012
air	polar region		1 - 11 pg/m3	1991	Syowa Station Antarctica	Fu and Kawamura, 2010	Huang et al., 2012
seawater			0.001 - 0.092 ug/L		Jiaozhou Bay, China	Fu et al., 2007	Hermabessiere et al., 2017
sediments			0.7 - 17 ug/Kg		Jiaozhou Bay, China	Fu et al., 2007	Hermabessiere et al., 2017
freshwater	river water		0.0025 - 0.262 ug/L		China	Fu et al., 2007	Flint et al., 2012
estuarine water	estuarine water		0.0015 - 0.0925 ug/L		China	Fu et al., 2007	Flint et al., 2012
suspended solids	suspended solids		2.5 - 29.6 ng/L		China	Fu et al., 2007	Flint et al., 2012
sediments	sediments		2.4 - 27.3 ug/Kg		China	Fu et al., 2007	Flint et al., 2012
suspended solids	suspended solids		0.8 - 21.6 ng/L		China	Fu et al., 2007	Flint et al., 2012
sediments	sediment		0.7 - 17 ug/Kg		China	Fu et al., 2007	Flint et al., 2012
industrial effluent	Effluents - 8 paper recycling plants		8000 - 370000 ng/L		Japan, Shizuoka	Fukazawa et al., 2001	Huang et al., 2012
industrial effluent	paper-mill effluent		0.2 - 370 ug/L		Japan	Fukazawa et al., 2002	Flint et al., 2012
freshwater	river water		0.06 - 0.33 ug/L		Japan	Funakoshi and Kasuya, 2009	Flint et al., 2012
freshwater	river water		max. 0.25 ug/L		Japan	Funakoshi and Kasuya, 2009	Flint et al., 2012
freshwater	surface water		16.5 - 150.2 ng/L		Japan	Furuichi et al., 2004	Zhang et al., 2016
dust			4.69 - 8.38 mg/Kg		Office, Belgium	Geens et al., 2009	Michalowicz, 2014
freshwater	river water		97.8 - 540 ng/L		Guangzhou - Pearl river, China	Gong et al., 2008	Huang et al., 2012
freshwater	river water		43.5 - 639 ng/L		Gangzhou - Pearl River/Dong River, China	Gong et al., 2008	Huang et al., 2012
sediments			1.7 - 430 ug/Kg	2006 - 2007	Pearl River Delta, China	Gong et al., 2011	Jahromi et al., 2020
freshwater	river water		52.0 - 219 ng/L		Spain, Granada	Gonzalez-Casado et al., 1998	Huang et al., 2012
seawater	seawater		49.1 - 196 ng/L		Spain, Granada	Gonzalez-Casado et al., 1998	Huang et al., 2012
freshwater	groundwater		51.6 - 207 ng/L		Spain, Granada	Gonzalez-Casado et al., 1998	Huang et al., 2012
sludge	sewage sludge		0.1 - 3.2 x 10^7 ug/Kg dw		multiple	Harrisson et al., 2006	Flint et al., 2012
seawater	surface seawaters		20.2 - 30.1 ng/L		Japan, Tokyo Bay	Hashimoto et al., 2005	Huang et al., 2012
sediments	surface sediments		0.11 - 48.0 ug/Kg		Japan - Tokyo Bay	Hashimoto et al., 2005	Huang et al., 2012
freshwater	river water		0.02 - 0.03 ug/L		Japan	Hashimoto et al., 2005	Kang et al., 2008
sediments	sediments		0.11 - 48 ug/Kg		Japan	Hashimoto et al., 2005	Kang et al., 2008
sediments			66 - 343 ug/Kg	1998	Elbe River, Germany	Heemken et al., 2001	Jahromi et al., 2020/ Kang et al., 2008
seawater	seawater		< 0.05 - 249 ng/L		Germany, North Sea	Heemken et al., 2001	Huang et al., 2012
freshwater	river water		8.9 - 776 ng/L		Germany, Elbe River	Heemken et al., 2001	Huang et al., 2012
freshwater	river water		0.009 - 0.776 ug/L		Germany	Heemken et al., 2001	Kang et al., 2008
STP influent	sewage treatment plant influents		1105 ng/L		UK - East of Sussex	Hernando et al., 2004	Huang et al., 2012
STP effluent	sewage treatment plant effluents		19.2 ng/L		UK - East of Sussex	Hernando et al., 2004	Huang et al., 2012
freshwater	groundwater		n.d. - 930 ng/L		Australia	Hohenblum et al., 2004	Zhang et al., 2016
STP influent			3640.5 ng/L		Germany	Höhne and Püttmann, 2008	Zhang et al., 2016
STP effluent			519.5 ng/L		Germany	Höhne and Püttmann, 2008	Zhang et al., 2016
STP influent			924.3 ng/L		China	Huang et al., 2014	Zhang et al., 2016
STP effluent			181.5 ng/L		China	Huang et al., 2014	Zhang et al., 2016
sediments	coastal lines		94.64 - 1595.04 ug/Kg	2018	Hormozgan Provinve, Persian Gulf	Jahromi et al., 2020	Jahromi et al., 2020
drinking water			n.d.		Brazil	Jardim et al., 2012	Zhang et al., 2016
STP influent			786.4 ng/L		UK	Jiang et al., 2005	Zhang et al., 2016
STP effluent			19.8 ng/L		UK	Jiang et al., 2005	Zhang et al., 2016
freshwater			29 ng/L	2013	China, Liaohe river	Jin and Zhu, 2016	Wu et al., 2018
freshwater			42 ng/L	2013	China, Hunhe river	Jin and Zhu, 2016	Wu et al., 2018
freshwater			7.9 ng/L	2013	China, Taihu lake	Jin and Zhu, 2016	Wu et al., 2018
sediments			0.11 - 0.93 ug/Kg	2013	China	Jin and Zhu, 2016	Wu et al., 2018
freshwater	river water		19.1 - 106 (8300 in 1 sample) ng/L		Tianjin - Haihe River, China	Jin et al., 2004	Huang et al., 2012
freshwater	river water		0.03 - 0.083 ug/L		China	Jin et al., 2004	Kang et al., 2008
freshwater	river water		0.01 - 1.4 ug/L		Japan	JMC, 1999	Kang et al., 2008
freshwater	groundwater		7 - 1500 ng/L		Spain	Jurado et al., 2012	Zhang et al., 2016
freshwater	river water		< 500 - 900 ng/L		Japan, Tokyo Bay	Kang and Kondo, 2006	Huang et al., 2012
freshwater	river water		< 0.5 - 0.9 ug/L		Japan	Kang and Kondo, 2006	Kang et al., 2008
freshwater	groundwater		740 ug/dm3		Ground water - contaminated - Osaka, Japan	Kawagoshi et al., 2003	Michalowicz, 2014
sediments			0.5 - 13 ug/Kg	2001 - 2002	Okinawa and Ishigaki islands, Japan	Kawahata et al., 2004	Jahromi et al., 2020
sediments			2 - 118 ug/Kg	2001 - 2002	Venice lagoon, Italy	Kawahata et al., 2004	Jahromi et al., 2020
seawater			0.036 - 0.058 ug/L		estuaries, Japan	Kawahata et al., 2004	Hermabessiere et al., 2017
sediments			n.d. - 2.7 ug/Kg		Estuaries, Japan	Kawahata et al., 2004	Hermabessiere et al., 2017
seawater	seawater		< 5 - 58 ng/L		Japan - Okinawa et Ishigaki Islands	Kawahata et al., 2004	Huang et al., 2012
sediments	sea sediments		< 0.5 - 11 ug/Kg		Japan - Okinawa & Ishigaki Islands	Kawahata et al., 2004	Huang et al., 2012
estuarine and marine waters	estuarine and marine waters		n.d. - 0.08 ug/L		Okinawa	Kawahata et al., 2004	Flint et al., 2012
estuarine water	estuarine water		0.036 - 0.058 ug/L		Japan	Kawahata et al., 2004	Flint et al., 2012
sediments	sediment		n.d. - 11 ug/Kg		Okinawa	Kawahata et al., 2004	Flint et al., 2012
sediments	sediment		n.d. - 2.7 ug/Kg		Japan	Kawahata et al., 2004	Flint et al., 2012
freshwater	river water		< 0.005 - 0.08 ug/L		Japan	Kawahata et al., 2004	Kang et al., 2008
sediments	sediments		< 0.05 - 13 ug/Kg		Japan	Kawahata et al., 2004	Kang et al., 2008
sediments			2.70 - 50.3 ug/Kg	1998	Masan Bay, Korea	Khim et al., 1999	Huang et al., 2012; Jahromi et al., 2020
sediments	sediments		< 1.0 - 53.5 ug/Kg		Korea - Ulsan Bay	Khim et al., 2001	Huang et al., 2012
soil	soil amended with biosolid		max. 81 ug/Kg dw		USA	Kinney et al., 2008	Flint et al., 2012
soil	soil, unamended		max. 147 ug/Kg dw		USA	Kinney et al., 2008	Flint et al., 2012
biosolid	biosolid		mean 4600 ug/kg dw		USA	Kinney et al., 2008	Flint et al., 2012
freshwater	surface water		0.5 - 5 ng/L	2018	Poland	Kmiecik et al., 2020	estimated from graphs
freshwater	groundwater		0.5 - 5 ng/L	2018	Poland	Kmiecik et al., 2020	estimated from graphs
freshwater	surface water		0.5 - 750 ng/L	2017	Poland	Kmiecik et al., 2020	estimated from graphs
freshwater	ground water		0.5 - 1000 ng/L	2017	Poland	Kmiecik et al., 2020	estimated from graphs
drinking water	tap water		7 - 750 ng/L	2017	Poland	Kmiecik et al., 2020	estimated from graphs
freshwater	river water		max. 12 ug/L		USA	Kolpin et al., 2002	Flint et al., 2012
freshwater	river water		0.0005 - 0.014 ug/L		Germany	Kuch and Ballschmiter, 2001	Kang et al., 2008
freshwater	river water		0.0005 - 0.014 ug/L		Germany	Kuch and Ballschmitter, 2001	Flint et al., 2012
drinking water	drinking water		0.0005 - 0.002 ug/L		Germany	Kuch and Ballschmitter, 2001	Flint et al., 2012
freshwater	groundwater		0.05 - 0.18 ug/L		Spain	Latorre et al., 2003	Flint et al., 2012
sludge	Raw sewage sludge		36.7 mg/Kg		Canada	Lee and Peart, 2000	Michalowicz, 2014
STP effluent	Municipal sewage treatment plants influents		193 - 2440 ng/L		Canada - Southern Ontario	Lee and Peart, 2000a	Huang et al., 2012
STP influent	Municipal sewage treatment plants effluents		31 - 223 ng/L		Canada - Southern Ontario	Lee and Peart, 2000a	Huang et al., 2012
STP influent	influent sewages		80 - 4980 ng/L		Canada, Toronto	Lee and Peart, 2000b	Huang et al., 2012
STP effluent	effluent sewages		10 - 1080 ng/L		Canada, Toronto	Lee and Peart, 2000b	Huang et al., 2012
industrial effluent	industrial effluents		230 - 149200 ng/L		Canada, Toronto	Lee and Peart, 2000b	Huang et al., 2012
sludge	sewage sludge		33 - 36700 ug/Kg		Canada - toronto	Lee and Peart, 2000b	Huang et al., 2012
water	Water and effluents		0.01 - 44.63 ug/dm3		Taiwan	Lee et al., 2013a	Michalowicz, 2014
sludge			275 ng/g	2011	Korea	Lee et al., 2015	Wu et al., 2018
sediments	river sediments		< 0.6 - 59.6 ug/Kg		Beijing - Wenyu River, China	Lei et al., 2008	Huang et al., 2012
freshwater	river water		1.9 - 158 ng/L		USA - Canals river	Li and Li, 2004	Huang et al., 2012
seawater	coastal seawaters		46 ng/L		Korea	Li et al., 2001	Huang et al., 2012
freshwater	river water		< 3.8 - 161 ng/L		Qingdao, China	Li et al., 2006	Huang et al., 2012
sediments	river sediments		< 0.7 - 5.4 ug/Kg		Qingdao - Jiaozhou Bay, China	Li et al., 2006	Huang et al., 2012
sediments			0.25 - 13.4 ug/Kg	1999 - 2004	Saginaw River watershed and Michigan inland lakes, U.S.	Liao et al., 2012	Jahromi et al., 2020
sediments			0.25 - 106 ug/Kg	1998 - 2012	Several rivers and bays, U.S.	Liao et al., 2012	Jahromi et al., 2020
sediments			1.88 - 2.30 ug/Kg	2012	Tokyo Bay, Japan	Liao et al., 2012	Jahromi et al., 2020
sediments			0.25 - 13,370 ug/Kg	2008	Lake Shihwa, Korea	Liao et al., 2012	Jahromi et al., 2020
dust	indoor, home		1.60 ug/g	2006 - 2010	U.S.	Liao et al., 2012c	Wu et al., 2018
dust	indoor, home		2.70 ug/g	2012	Japan	Liao et al., 2012c	Wu et al., 2018
dust	indoor, home		3.26 ug/g	2012	Korea	Liao et al., 2012c	Wu et al., 2018
dust	indoor, home		0.63 ug/g	2010	China	Liao et al., 2012c	Wu et al., 2018
dust	indoor, home		1.58 ug/g		all	Liao et al., 2012c	Wu et al., 2018
sediments			1.49 ug/Kg	1998 - 2012	U.S.	Liao et al., 2012d	Wu et al., 2018
sediments			8.30 ug/Kg	2012	Japan	Liao et al., 2012d	Wu et al., 2018
sediments			6.02 ug/Kg	2008	Korea	Liao et al., 2012d	Wu et al., 2018
sediments			3.94 ug/Kg		All	Liao et al., 2012d	Wu et al., 2018
freshwater	river water		59 - 228 ng/L		South Taiwan	Lin, 2001	Huang et al., 2012
wastewater	industrial wastewaters from the industrial park		623 - 16200 ng/L		South Taiwan	Lin, 2001	Huang et al., 2012
sediments	river sediments		329 - 10500 ug/Kg		Southern Taiwan	Lin, 2001	Huang et al., 2012
STP influent			1477 ng/L		Italy	Liscio et al., 2009	Zhang et al., 2016
STP effluent			637 ng/L		Italy	Liscio et al., 2009	Zhang et al., 2016
freshwater	river waters		< 5.3 - 24 ng/L		UK - Sussex	Liu et al., 2004a	Huang et al., 2012
sediments	river sediments		< 3.4 - 9 ug/Kg		UK	Liu et al., 2004b	Huang et al., 2012
freshwater			23 ng/L	2016	China, Taihu lake	Liu et al., 2017b	Wu et al., 2018
sediments			6 ug/Kg	2016	China	Liu et al., 2017b	Wu et al., 2018
plants	spices and aromatic herbs		< LOQ		Algerian, Italian, Tunisian	Lo Turco et al., 2020
dust			0.5 - 10.2 mg/Kg		Eastern USA, home	Loganathan and Kannan, 2011	Michalowicz, 2014
freshwater	river water		0.036 - 0.175 ug/L		Italy	Loos et al., 2007	Flint et al., 2012
freshwater	mean values from multiple rivers reported		0.016, 0.038, 0.042, 0.055 ug/L		Belgium	Loos et al., 2007	Flint et al., 2012
industrial effluent	textile mill effluent		max. 0.006 ug/L		Belgium	Loos et al., 2007	Flint et al., 2012
STP effluent	WWTP effluent		max. 0.005 ug/L		Italy	Loos et al., 2007	Flint et al., 2012
STP effluent	WWTP effluent		mean 0.028 ug/L		Belgium	Loos et al., 2007	Flint et al., 2012
STP influent	STP influent		< 0.013 - 2.14 ug/L		China, France, Greece, US, WB	Luo et al., 2014
STP effluent	STP effluent		< 0.03 - 1.10 ug/L		China, France, Greece, US, WB	Luo et al., 2014
freshwater	river water		170 - 3520 ng/L		Shanghai - Huangpu River, China	Ma et al., 2006	Huang et al., 2012
drinking water			n.d. - 102 ng/L		Italy	Maggioni et al., 2013	Zhang et al., 2016
freshwater	river water		< 0.09 ug/L		Japan	Matsumoto et al., 1977	Kang et al., 2008
air	atmosphere	TSP	10 - 1920 pg/m3	2000 - 2001	Osaka, Japan	Matsumoto et al., 2005	Soledad et al., 2019
air	atmosphere		10 - 1920 pg/m3		Osaka, Japan	Matsumoto et al., 2005	Michalowicz, 2014
air	urban site		10 - 1920 pg/m3	2000/2001	Osaka, Japan	Matsumoto et al., 2005	Huang et al., 2012
freshwater	river water		< 0.2 - 1.9 ug/L		Japan	Matsumoto, 1982	Kang et al., 2008
sludge	sewage sludge		max. 360 ug/Kg dw		Canada	Mohapatra et al., 2011	Flint et al., 2012
sediments			10 - 6970 ug/Kg	2010	Anzali Wetland, Iran	Mortazavi et al., 2012	Jahromi et al., 2020
STP influent			361 ng/L		Japan	Nakada et al., 2006	Zhang et al., 2016
STP effluent			27.4 ng/L		Japan	Nakada et al., 2006	Zhang et al., 2016
drinking water			n.d. - 44.3 ng/L		USA	Padhye et al., 2014	Zhang et al., 2016
suspended matter (river)	suspended matter (river)		max. 600 ng/g		Italy - Tiber River	Patrolecco et al., 2004	Huang et al., 2012
freshwater	surface water		n.d. - 140 ng/L		Italy	Patrolecco et al., 2006	Zhang et al., 2016
sediments	river sediments		0.6 - 4.0 ug/Kg		Guangzhou - Pearl River estuary, China	Peng et al., 2006	Huang et al., 2012
sediments	sediments		0.6 - 3.8 ug/Kg		China	Peng et al., 2006a	Kang et al., 2008
sediments			4.3 - 12 ug/Kg	2003	Pearl River Estuary, China	Peng et al., 2007	Jahromi et al., 2020
seawater			< 0.001 - 0.145 ug/L		Venetian Lagoon, Italy	Pojana et al., 2007	Flint et al., 2012; Hermabessiere et al., 2017
sediments			< 2.0 - 118 ug/Kg		Venetian Lagoon, Italy	Pojana et al., 2007	Flint et al., 2012; Hermabessiere et al., 2017
STP influent			676.5 ng/L		Greece	Pothitou and Voutsa, 2008	Zhang et al., 2016
STP effluent			33.4 ng/L		Greece	Pothitou and Voutsa, 2008	Zhang et al., 2016
freshwater	river water		max. 5.03 ug/L		Portugal	Quiros et al., 2005	Flint et al., 2012
STP influent			730 ng/L		Korea	Ra et al., 2011	Zhang et al., 2016
STP effluent			142 ng/L		Korea	Ra et al., 2011	Zhang et al., 2016
freshwater	river		28.7 - 98.4 ug/dm3		Portugal	Rocha et al., 2013	Michalowicz, 2014
Untreated septages	Untreated septages		110 - 1700 ng/L		USA - Cape Cod	Rudel et al., 1998	Huang et al., 2012
wastewater	untreated wastewater		94 - 150 ng/L		USA - Cape Cod	Rudel et al., 1998	Huang et al., 2012
treated septages/wastewater	treated septages/wastewater		20 - 55 ng/L		USA - Cape Cod	Rudel et al., 1998	Huang et al., 2012
Untreated septages	Untreated septages		0.11 - 1.7 ug/L		USA	Rudel et al., 1998	Flint et al., 2012
freshwater	groundwater		n.d. - 1.41 ug/L		USA	Rudel et al., 1998	Flint et al., 2012
freshwater	groundwater		n.d. - 0.029 ug/L		USA	Rudel et al., 1998	Flint et al., 2012
dust			0.2 - 17.6 mg/Kg		USA, home	Rudel et al., 2003	Michalowicz, 2014
freshwater	river water		29 - 64 ng/L		Harbin - Songhua River, China	Shao et al., 2008	Huang et al., 2012
drinking water	tap water		15 - 63 ng/L		Harbin - Songhua River, China	Shao et al., 2008	Huang et al., 2012
freshwater	surface water		25 - 84 ng/L		Brazil	Sodré et al., 2010a	Zhang et al., 2016
air	atmosphere	TSP	84 - 2454 pg/m3	June 2016 to May 2017	Cordoba, Argentina	Soledad et al., 2019	Soledad et al., 2019
sludge			9.38 ng/g	2010 - 2011	China	Song et al., 2014	Wu et al., 2018
freshwater	river water		4 - 92 ng/L		Germany, Elbe River	Stachel et al., 2003	Huang et al., 2012; Michalowicz, 2014
sediments	fresh deposited sediments		10 - 380 ug/Kg		Germany - Elbe river	Stachel et al., 2003	Huang et al., 2012; Kang et al., 2008
freshwater	river water		0.004 - 0.092 ug/L		Germany	Stachel et al., 2003	Kang et al., 2008
sediments	river sediments		7 - 1630 ug/Kg		Germany - Elbe river	Stachel et al., 2005	Huang et al., 2012
sediments	sediments		< 5 - 1630 ug/Kg		Germany	Stachel et al., 2005	Kang et al., 2008
drinking water	drinking water treatment plant waters		max. 420 ng/L		USA	Stackelberg et al., 2004	Huang et al., 2012
freshwater	river water		< 1 - 8 ug/L		United States	Staples et al., 2000	Kang et al., 2008
STP influent			239.1 ng/L		France	Stavrakakis et al., 2008	Zhang et al., 2016
STP effluent			162.3 ng/L		France	Stavrakakis et al., 2008	Zhang et al., 2016
sediments	estuary		< 50 - 145 ug/Kg		Auckland, New Zealand	Stewart et al., 2014
sediments	marine sediments		1.5 - 5.0 ug/Kg		USA - Boston	Stuart et al., 2005	Huang et al., 2012
freshwater	river water		0.02 - 0.15 ug/L		Japan	Takahashi et al., 2003	Kang et al., 2008
STP influent			648.8 ng/L		Australia	Tan et al., 2013	Zhang et al., 2016
STP effluent			32.0 ng/L		Australia	Tan et al., 2013	Zhang et al., 2016
freshwater	surface water		2 - 175 ng/L		France	Tran et al., 2015	Zhang et al., 2016
freshwater	river water		max. 0.207 ug/L		Italy	Urbatzka et al., 2007	Flint et al., 2012
seawater			0.009 - 1 ug/L		surface waters, the Netherlands	Vethaak et al., 2005	Hermabessiere et al., 2017
sediments			< 1.1 - 43 ug/Kg		The Netherlands	Vethaak et al., 2005	Hermabessiere et al., 2017; Huang et al., 2012; Kang et al., 2008; Flint et al., 2012
freshwater	surface water		n.d. - 1000 ng/L		Netherland	Vethaak et al., 2005	Zhang et al., 2016
suspended matter (surface waters)	suspended matter (surface waters)		5.6 - 56 ng/g		The Netherlands	Vethaak et al., 2005	Flint et al., 2012; Huang et al., 2012
freshwater	surface water		< 0.0088 - 1.0 ug/L		The Netherlands	Vethaak et al., 2005	Flint et al., 2012
STP effluent	WWTP effluent		0.250 - 5.625 ug/L		The Netherlands	Vethaak et al., 2005	Flint et al., 2012
industrial effluent	industrial effluent		< 0.019 - 0.8 ug/L		The Netherlands	Vethaak et al., 2005	Flint et al., 2012
STP effluent	WWTP effluent		< 0.043 - 4.090 ug/L		The Netherlands	Vethaak et al., 2005	Flint et al., 2012
freshwater	river water		< 0.0088 - 1 ug/L		The Netherlands	Vethaak et al., 2005	Kang et al., 2008
sediments			2.6 - 33.8 ug/Kg	2008	Liao River, China	Wang et al., 2011	Jahromi et al., 2020
freshwater	surface water		1.37 - 57.14 ng/L		USA	Wang et al., 2012	Zhang et al., 2016
dust	indoor, home		0.330 ug/g	2012 - 2014	China	Wang et al., 2015	Wu et al., 2018
dust	indoor, home		0.120 ug/g	2012 - 2014	Columbia	Wang et al., 2015	Wu et al., 2018
dust	indoor, home		1.500 ug/g	2012 - 2014	Greece	Wang et al., 2015	Wu et al., 2018
dust	indoor, home		0.130 ug/g	2012 - 2014	India	Wang et al., 2015	Wu et al., 2018
dust	indoor, home		1.700 ug/g	2012 - 2014	Japan	Wang et al., 2015	Wu et al., 2018
dust	indoor, home		0.720 ug/g	2012 - 2014	South Korea	Wang et al., 2015	Wu et al., 2018
dust	indoor, home		0.250 ug/g	2012 - 2014	Kuwait	Wang et al., 2015	Wu et al., 2018
dust	indoor, home		0.066 ug/g	2012 - 2014	Pakistan	Wang et al., 2015	Wu et al., 2018
dust	indoor, home		0.600 ug/g	2012 - 2014	Romania	Wang et al., 2015	Wu et al., 2018
dust	indoor, home		1.500 ug/g	2012 - 2014	U.S.	Wang et al., 2015	Wu et al., 2018
dust	indoor, home		0.230 ug/g	2012 - 2014	Vietnam	Wang et al., 2015	Wu et al., 2018
dust	indoor, home		0.650 ug/g	2012 - 2014	Saudi Arabia	Wang et al., 2015	Wu et al., 2018
dust	indoor, home		0.440 ug/g	2012 - 2014	all	Wang et al., 2015	Wu et al., 2018
dust	indoor, lab		1.400 ug/g	2012 - 2014	South Korea	Wang et al., 2015	Wu et al., 2018
dust	indoor, office		2.400 ug/g	2012 - 2014	South Korea	Wang et al., 2015	Wu et al., 2018
dust	indoor, car		0.610 ug/g	2012 - 2014	Kuwait	Wang et al., 2015	Wu et al., 2018
dust	indoor, car		0.500 ug/g	2012 - 2014	Pakistan	Wang et al., 2015	Wu et al., 2018
dust	indoor, office		0.090 ug/g	2012 - 2014	Pakistan	Wang et al., 2015	Wu et al., 2018
dust	indoor, air conditioners		0.510 ug/g	2012 - 2014	Saudi Arabia	Wang et al., 2015	Wu et al., 2018
dust	indoor, car		0.380 ug/g	2012 - 2014	Saudi Arabia	Wang et al., 2015	Wu et al., 2018
dust	indoor, E-waster work shop		0.980 ug/g	2012 - 2014	Vietnam	Wang et al., 2015	Wu et al., 2018
dust	indoor, public area		0.180 ug/g	2012 - 2014	Vietnam	Wang et al., 2015	Wu et al., 2018
dust	indoor		0.480 ug/g	2012 - 2014	all	Wang et al., 2015	Wu et al., 2018
freshwater	river water		16 - 100 ng/L		Germany, Elbe River	Wiegel et al., 2004	Huang et al., 2012
air	atmosphere, urban site		< 100 - 2500 pg/m3	1997	North Carolina, U.S.	Wilson et al., 2001	Huang et al., 2012
STP influent			1,050 ng/L	2011	Pearl River Delta, China	Xu et al., 2014
STP effluent			88 ng/L	2011	Pearl River Delta, China	Xu et al., 2014
freshwater	receiving river water		228 - 625 ng/L	2011	Pearl River Delta, China	Xu et al., 2014
freshwater	riverine outlets		12- 227 ng/L	amura, 2010	Pearl River Delta, China	Xu et al., 2014
freshwater	river water		nd-198.7 ng/L		Wuhan - Changjiang river, China	Xue et al., 2005	Huang et al., 2012
air	indoor, parking garages		0.24 ng/m3	2014	U.S.	Xue et al., 2016	Wu et al., 2018
air	indoor, auto-repair shops		0.99 ng/m3	2014	U.S.	Xue et al., 2016	Wu et al., 2018
air	indoor, car		0.75 ng/m3	2014	U.S.	Xue et al., 2016	Wu et al., 2018
air	indoor, barber shops		0.60 ng/m3	2014	U.S.	Xue et al., 2016	Wu et al., 2018
air	indoor, public places		0.70 ng/m3	2014	U.S.	Xue et al., 2016	Wu et al., 2018
air	indoor, home		0.59 ng/m3	2014	U.S.	Xue et al., 2016	Wu et al., 2018
air	indoor, lab		0.07 ng/m3	2014	U.S.	Xue et al., 2016	Wu et al., 2018
air	indoor, office		0.29 ng/m3	2014	U.S.	Xue et al., 2016	Wu et al., 2018
air	indoor		0.48 ng/m3	2014	all	Xue et al., 2016	Wu et al., 2018
landfill leachate	landfill leachate		310 - 5400 ug/L		Japan	Yamada et al., 1999	Flint et al., 2012
landfill leachate	landfill leachate		< 1.3 - 17,200 ug/L		Osaka, Japan	Yamamoto et al., 2001	Flint et al., 2012; Michalowicz, 2014
freshwater			12 ng/L	2012 - 2013	Japan	Yamazaki et al., 2015	Wu et al., 2018
freshwater			22.2 ng/L	2012 - 2013	China	Yamazaki et al., 2015	Wu et al., 2018
freshwater			63 ng/L	2012 - 2013	Korea	Yamazaki et al., 2015	Wu et al., 2018
freshwater			380 ng/L	2012 - 2013	India, Hangzhou Bay	Yamazaki et al., 2015	Wu et al., 2018
freshwater	surface water		n.d. - 376.6 ng/L		China	Yang et al., 2014	Zhang et al., 2016
freshwater			11.40 ng/L	2012	China	Yang et al., 2014a	Wu et al., 2018
sediments			9.09 ug/Kg	2012	China	Yang et al., 2014a	Wu et al., 2018
landfill leachate	leachates - hazardous waste disposal sites		149 - 12300 ng/L		Japan, Tokyo Bay	Yasuhara et al., 1997	Huang et al., 2012
freshwater	surface water		4 - 59 ng/L		Australia	Ying et al., 2009	Zhang et al., 2016
STP influent	WWTP influent		max. 0.049 ug/L		USA	Yu and Chu, 2009	Flint et al., 2012
STP influent			296 ng/L		USA	Yu et al., 2013	Zhang et al., 2016
STP effluent			12.6 ng/L		USA	Yu et al., 2013	Zhang et al., 2016
sludge			222 ng/g	2006 - 2007	U.S.	Yu et al., 2015	Wu et al., 2018
wastewater	urban wastewaters		10 - 2500 ng/L		Spain	Zafra et al., 2003	Huang et al., 2012
freshwater	river water		0.33 - 25.0 ng/L		Hangzhou - Qiantang river, China	Zhang et al., 2004a	Huang et al., 2012
freshwater	river water		n.d. - 0.147 ug/L		USA	Zhang et al., 2007	Flint et al., 2012
freshwater	river water		23.1 - 714 ng/L		Dalian, China	Zhang et al., 2008	Huang et al., 2012
freshwater	river effluents		1194 - 1574 ng/L		Beijing, China	Zhou et al., 2009	Huang et al., 2012
drinking water	tap water		38.9 - 55.8 ng/L		Beijing, China	Zhou et al., 2009	Huang et al., 2012
surface water			n.d. - 56 ug/L				Corrales et al., 2015
seawater			193 ng/L		Baltic Sea		Corrales et al., 2015
drinking water	tap water		14 ng/L (mean)		Asia, Europe and North America		Corrales et al., 2015
soils			n.d. - 1000 ug/Kg		Asia, Europe and North America		Corrales et al., 2015
soils	agricultural soils treated with sewage sludge		1 - 150 ug/Kg		Asia, Europe and North America		Corrales et al., 2015
sediments			100 - 1000 ug/Kg		Asia, Europe and North America		Corrales et al., 2015
sludge	sewage sludge and biosolids		10 - > 100 000 ug/Kg		Asia, Europe and North America		Corrales et al., 2015
