# Supplementary material for: Review of the effects of two major plastic compounds in arthropods: a call for increased interdisciplinarity and further studies at the population level
Source: Environ Sci Pollut Res Int. 2025 Sep 24;32(38):22194–225. doi: 10.1007/s11356-025-36773-x (PMC12515127; doi:10.1007/s11356-025-36773-x)
Supplement: Supplementary file 2 — Supplementary file2 (XLSX 235 KB) [file 11356_2025_36773_MOESM2_ESM.xlsx]

## Sheet: Caption
Using the "Criteria for Reporting and evaluating Ecotoxicity Data" (CRED), from Moermond et al.(2016)
Assessment
Y	Yes
N	No
P	Partially
NS	Not Specified
NR	Not Relevant
Final score
R1	Reliable without restrictions	All critical reliability criteria for this study are fulfilled. The study is well designed and performed, and it does not contain flaws that affect the reliability of the study
R2	Reliable with restrictions	The study is generally well designed and performed, but some minor flaws in the documentation or setup may be present.
R3	Not reliable	Not all critical reliability criteria for this study are fulfilled. The study has clear flaws in study design and/ or how it was performed.
R4	Not assignable	Information needed to make an assessment of the study is missing. This concerns studies that do not give sufficient experimental details and that are only listed in abstracts or secondary literature (books, reviews, etc.) or studies of which the documentation is not sufficient for assessment of reliability for one or more vital parameters.
		studies with BPA and DEHP
		partially relevant articles
		articles classified as R3
		not specified if parametric test assumptions and variance homogeneity checked

## Sheet: DEHP_arthropods
References	Title	Year	Sorting	Class	Order	Species	Number of replicates	Concentrations	Exposure duration	Mode of exposure	Solvent	Methodology	Observed effects	Test setup				Result	Comment	Test compound			Result	Comment	Test organism		Result	Comment	Exposure conditions							Result	Comment	Statistical design and biological response						Result	Comment	Reliability	Comment
														1) Is a guideline method (e.g., OECD/ISO) or modified guideline used?	2) Is the test performed under GLP conditions?	3) If applicable, are validity criteria fulfilled (e.g., control survival, growth)?	4) Are appropriate controls performed (e.g., solvent control, negative and positive control)?			5) Is the test substance identified with name or CAS number? Are test results reported for the appropriate compound?	6) Is the purity of the test substance reported? Or, is the source of the test substance trustworthy?	7) If a formulation is used or if impurities are present: Do, other ingredients in the formulation exert an effect? Is the amount of test substance in the formulation known?			8) Are the organisms well described (e.g., scientific name, weight, length, growth, age/ life stage, strain/ clone, gender if appropriate)?	9) Are the test organisms from a trustworthy source and acclimatized to test conditions? Have the organisms not been pre-exposed to test compound or other unintended stressors?			10) Is the experimental system appropriate for the test substance, taking into account its physiochemical characteristics?	11) Is the experimental system appropriate for the test organism (e.g., choice of the medium or test water, feeding, water characteristics, temperature, light/dark conditions, pH, oxygen content)? Have conditions been stable during the test?	12) Were exposure concentrations below the limit of water solubility (taking the use of a solvent into account)? If a solvent is used, is the solvent within the appropriate range (i.e., usually < 0.01 %) and is a solvent control included?	13) Is correct spacing between exposure concentrations applied (i.e., if dose-response, between a factor 2 and a factor 10, ideally a factor 3.2)?	14) Is the exposure duration defined?	15) Are chemical analyses adequate to verify concentrations of the test substance over the duration of the study?	16) Is the biomass loading of the organisms in the test system within the appropriate range (e.g., < 1 g/L)?			17) Is a sufficient number of replicates used? Is a suficient number of organisms per replicate used for all controls and test concentrations?	18) Are appropriate statistical methods used?	Statistical analyses	19) Is a concentration-response curve observed? Is the response statistically significant?	20) Are sufficient data available to check the calculation of endpoints and (if applicable) valididty criteria (e.g., control data, concentration-response curves)?	Availability of raw data: through supplementary information, a website, or upon request.
Mayer and Sanders, 1973	Toxicology of phthalic acid esters in aquatic organisms	1973	1	Malacostraca	Amphipod	Gammarus pseudolimnaeus	NS	bioaccumulation: 0.1 ug/L	bioaccumulation: up to 14 days	water	NS	DEHP bioaccumulation	After 7 days exposure accumulation factor of 3,900 for G. pseudolimnaeus (water concentration: 0.1 ug/L).	N	N	R4	NS	R4		Y	NS	NS	R4		NS	NS	R4		NS	NS	Y	Y	Y	N	NS	R4		NS	NS		Y	P	N	R4		R4	description of results only but no Materials and method
Thurén and Woin, 1991	Effects of phthalate esters on the locomotor activity of the freshwater amphipod Gammarus pulex	1991	1	Malacostraca	Amphipod	Gammarus pulex	3 replicates for DEHP and 2 for solvent controls	100 and 500 ug/L	for 10 days (5 days pre-exposure and 10 days post-exposure)	water	ethanol 0.0025%	Effects on locomotory activity for 25 days, amount of adsorbed and bioaccumulated phthalate	Exposure to 500 ug/L DEHP decreased overall locomotor activity, even during the post-exposure period, a small but not significant increase was observed at 100 ug/L DEHP. Adsorbed and accumulated DEHP were respectively 62(10) and 87(46) ug/g for 100 ug/L DEHP, and 2293 (801) and 1998 (747) ug/g for 500 ug/L exposure.	N	N	NR	Y	R1		Y	NS	R4	R4		Y	Y	R1		Y	Y	Y	NR	Y	N	Y	R2		Y	Y	Kruskal-Wallis non-parametric analysis of variance	Y	Y	N	R2		R2
Call et al., 2001	An assessment of the toxicity of phthalate esters to freshwater benthos. 1. Aqueous exposures	2001	1	Malacostraca	Amphipod	Hyalella azteca	4 replicates	around 0.05 mg/L	7 to 14 day old H. azteca and 9 to 11 day old C. tentans for 10 days	water		Acute toxicity and dry weight in C. tentans	15% mortality at 0.05 mg/L, exceeding DEHP water solubility (0.003 mg/L);	N	N	NR	Y	R1		Y	Y	NR	R1		Y	Y	R1		P	Y	N	N	Y	Y	NS	R2/R3		Y	Y		N	P	N	R2		R2/R3	Not particularly relevant because acute toxicity
Yildirim et al. 2021	Toxicological effects of di-(2-ethylhexyl) phthalate in Gammarus pulex: a biochemical and histopathological assessment	2021	1	Malacostraca	Amphipod	Gammarus pulex	10 replicates per group; histopathology: Bouin (n = 5), and 10% buffered neutral formalin (n = 5)	1/4, 1/8, and 1/16 of 96h LC50 (0.079 ppm) i.e. 0.02 (group A), 0.01 (group B), and 0.005 (group C) mg/L	24 and 96h	water		Static method to determine LC50; activities of Superoxide dismutase (SOD), catalase (CAT), cytochrome P450 1A1 (CYP1A1), and glutathione S-transferase (GST); apoptosis determination (caspase method); histopathological analyses	96h LC50 of 0.079 ppm; Increased CAT activity at 24h (except for 0.02 mg/L) and 96h; Increased SOD and GST (except at 0.02 mg/L) activities at 96h; Gills was the main organ affected by the treament: 24h: vacuolization, reduced or non-existing hemolymphatic ducts, hemolymphatic lacunae filled with hemolymph; 96h: gill collapse and hyperplasia, moderate to strong immunoreactivity	N	N	NR	Y	R1		Y	Y	NR	Y1		Y	Y	R1		Y	Y	Y	Y	Y	N	Y	R2		NS	Y	one way ANOVA and Duncan's multiple range tests between treatmenst, two-tailed independent t-test between exposure times - not specified if parametric test assumptions and variance homogeneity checked	Y	P	N	R2	All data supposed to be in the manuscript, but no semi-quantitative data for immunohistochemistry	R2
Green-Ojo et al., 2024	Evaluation of precopulatory pairing behaviour and male fertility in a marine amphipod exposed to plastic additives	2024	1	Malacostraca	Amphipod	Echinogammarus marinus	Pairing experiment: 20 x 1 pair per treatment; Sperm count: 15 males per treatment	0.5, 5, 50 and 500 ug/L	pairing experiment: 24, 48, 72, and 96h;	artificial seawater (ASW)	DMSO (0.01%)	Studying the pairing behaviour and assess sperm count of E.marinus after exposure for 24, 48, 72, and 96h	Pairing experiment: significant decrease (45%) in repairing at 500 ug/L; significant effect of concentration on contact time and repairing time; Sperm counts were not significantly affected by DEHP concentrations.	N	NS	NR	Y	R1		Y	Y	NR	R1		Y	Y	R1		Y	Y	Y	Y	Y	P	Y	R2	"We reported the nominal values of the test compounds owing to the limitations of the analytical methods for these volumes"	Y	Y	Krustal-Wallis test performed separately for each test compound; Dunn's procedure for pair-wise comparison as post-hoc test with Bonferroni correction; binomial logistic regressions to test the effect of concentration and time of exposure onre-pairing over the 96h; effect on sperm concentration assessed by one-way ANCOVA.	Y	Y	Y	R1	data available on request	R1/R2
Laughlin et al., 1978	The effects of three phthalate esters on the larval development of the grass shrimp Palaemonetes pugio (Holthuis)	1978	1	Malacostraca	Decapod	The grass shrimp Palaemonetes pugio	3 hatches of 25 larvae per treatment	0, 100, 500, 750 and 1000 ppb	throughout larval stage	water	acetone (0.01 %)	Survival and developmental rate	DEHP at concentrations up to the solubility limit (1ppm) did not affect survival and developmental rate of the larva.	N	N	NR	Y	R1		Y	NS	NS	R2		Y	Y	R1		Y	Y	Y	P (not for the two highest concentrations)	Y	Y	Y	R2		Y	Y	One-way ANOVA - not specified if parametric test assumptions and variance homogeneity checked	N	N	N	R2		R2
Hu et al., 2016	Phthalate monoesters as markers of phthalate contamination in wild marine organisms	2016	1	Malacostraca	Decapod	prawns	20 prawn from 2 species	NR	NR	NR	NR	Measurement of DEHP and MEHP in prawns sampled in the field	In prawn DEHP concentrations varied between ND and 212 ng/g ww and MEHP concentrations between ND and 61.6 ng/g ww	N	N	NR	NR	R4		Y	NR	NR	R4		Y	Y	R1		NR	NR	NR	NR	NR	NR	NR	R4		Y	NR		NR	Y	P	R2		R2/R4	Measure of DEHP and MEHP levels in field samples
Park et al., 2019	Characterization and transcriptional response of ecdysone receptor gene in the mud crab Macrophthalmus japonicus: effects of osmotic stress and endocrine disrupting chemicals	2019	1	Malacostraca	Decapod	Macrophthalmus japonicus	2 individuals per treatment and time point	1, 10, and 30 ug/L	days 1, 4, and 7 days	water	acetone (< 0.05 %)	Gene expression of ecdysteroid receptor ecr in hepatopancreas and gills by RTqPCR.	Gills: increased expression for all concentrations at days 1 and 4, and for 1 ug/L at day 7; Hepatopancreas: increased expression for all concentration at days 1 and 7, and for 1 ug/L at day 4.	NS	NS	NR	Y	R1		Y	Y	NR	R1		Y	Y	R2		Y	NS	Y	Y	Y	N	NS	R2		P	Y	one-way ANOVA followed by Turkey's multiple comparison test - not specified if parametric test assumptions and variance homogeneity checked	Y	Y	N	R2		R2
Park et al., 2019	Environmental pollutants impair transcriptional regulation of the vitellogenin gene in the burrowing mud crab (Macrophthalmus japonicus)	2019	1	Malacostraca	Decapod	Macrophthalmus japonicus	3 individuals per treatment and time point	1, 10, and 30 ug/L	days 1, 4, and 7 days	water	acetone (< 0.05 %)	Gene expression of vitellogenin vtg in hepatopancreas and ovary by RTqPCR.	Ovary: increased expression at 10 and 30 ug/L day 1, and at all concentrations at days 4, and 7 ; Hepatopancreas: increased expression at 1 and 30 ug/L day 1, at all concentrations day 4, and at 1 and 10 ug/L day 7.	NS	NS	NR	Y	R1		Y	Y	NR	R1		Y	Y	R1		Y	NS	Y	Y	Y	N	Y	R2		Y	Y	two-way ANOVA - not specified if parametric test assumptions and variance homogeneity checked	Y	Y	P	R2		R2
Park et al., 2019	Endocrine-disrupting chemicals impair the innate immune prophenoloxidase system in the intertidal mud crab, Macrophthalmus japonicus	2019	1	Malacostraca	Decapod	Macrophthalmus japonicus	3 individuals per treatment and time point	1, 10, and 30 ug/L	days 1, 4, and 7 days	water	acetone (< 0.05 %)	Survival rate, phenoloxidase (PO) activity, and gene expression of immune related genes (pro-po, lipopolysaccharide and beta-1,3-glucan-binding protein - lgbp, peroxinectin - pe, serine protease inhibitor - serpin, and trypsin - tryp) in hepatopancreas and gills by RTqPCR.	Decreased survival rate at 30 ug/L. Gills: decreased expression at day 7 (pro-po), day 1 (lgbp, pe), increased expression at day 1 (serpin), altered expression day 7 (serpin); decreased PO activity at day 7 (all concentrations), and 1 (only for 30 ug/L). Hepatopancreas: decreased expression at day 7 (pro-po), increased expression at day 1 (lgbp), at day 7 (pe), for all days (serpin, and trypsin);…	NS	NS	NR	Y	R1		Y	Y	NR	R1		Y	Y	R1		Y	NS	Y	Y	Y	N	NS	R2		Y	Y	one-way ANOVA followed by Turkey's multiple comparison test - not specified if parametric test assumptions and variance homogeneity checked	Y	Y	P	R2		R2
Tiwari et al., 2019	Environmental distribution and ecotoxicological concerns of phthalic acid esters in creek ecosystem	2019	1	Malacostraca	Decapod	crab	NS	NR	NR	NR	NR	Identification and quantification of 14 phthalic acid ester (PAEs), of which DEHP, in seawater, fish and crab, across Thane Cree, Mumbai India, using GC-MS technique	DEHP concentrations were found to be around 8.9 ug/g dw in crabs; 31.6 ug/g dw in fish, and 19.8 ug/L in seawater	N	N	NR	NR	R4		Y	NR	NR	R4		P	NR	R4		Y	NR	NR	NR	NR	NR	NR	R4		NS	NS		NR	Y	N	R4		R4	Not particularly relevant because DEHP content in samples collected in the field
Park et al., 2020	Effects of di-(2-ethylhexyl) phthalate on Transcriptional Expression of Cellular Protection-Related HSP60 and HSP67B2 Genes in the Mud Crab Macrophthalmus japonicus	2020	1	Malacostraca	Decapod	Macrophthalmus japonicus	10 crabs per treatment, in triplicate	1, 10, and 30 ug/L	1, 4, and 7 days	in sea water	acetone (< 0.5 %)	Caracterisation of hsp60 and hsp67b2 gene expression in different tissues, and their expressions after exposure to DEHP in gills and hepatopancreas, using RT-qPCR.	hsp60: increased gene expression in gill and hepatopancreas for all concentrations at day 1; in gills, increased expression at 1 ug/L, day 4 and decreased expression at 10 and 30 ug/L day 7; decreased expression in hepatopancreas at 10 ug/L day 4 and at 10 and 30 ug/L day 7. Higher increase in the gill. hsp67b2: increased gene expression in gill and hepatopancreas for all concentrations, all days…	N	N	NR	Y	R1	a solvent control but no control without solvent	Y	Y	NR	R1		P	P	R2	Crabs coming from a marine products market, age and sex not specified	Y	Y	Y	Y	Y	N	Y	R2	solvent concentration of 0.5 % max, but a priori inferior to NOEC; DEHP not measured in water; static system but DEHP and seawater added each day	Y	Y	Two way ANOVA - not specified if parametric test assumptions and variance homogeneity checked	Y	P	N	R2	Only mean and standard deviation represented	R2
Yurdakok-Dikmen et al., 2020	In vitro effects of selected endocrine disruptors (DEHP, PCB118, BPA) on narrow-clawed crayfish (Astacus leptodactylus) primary cells	2020	1	Malacostraca	Decapod	Astacus leptodactylus	NS	between 0.208 and 426.74 nM	24h	in cell media	Leibovitz-15 medium (L15)	Preparation of primary cultures of hepatopancreas, mucle, gill, intetine and gonads; and effects of DEHP on them	IC50 between 0.345 nM (male muscle) and 19.99 nM (female gill). Gonads and muscle more sensitive than the other organs (i.e., hepatopancreas, gill, and intestine)	N	N	NR	Y	R1		Y	Y	NR	R1		Y	Y	R1		Y	NR	Y	NS	Y	NR	NR	R4	DEHP dissolution in Leibovitz medium?	NS	Y	graphical determination of IC50, Mann-Whitney U test for differences between treatments and independent t test for differences between tissues - parametric test assumptions and homogeneity checked	NR	N	N	R4		R4
Kim and Kwak, 2022	EDCs trigger immune-neurotransmitter related gene expression, and cause histological damage in sensitive mud crab Macrophthalmus japonicus gills and hepatopancreas	2022	1	Malacostraca	Decapod	Macrophthalmus japonicus	mortality: triplicates, 20 crabs per treatment; gene expression: triplicates, 3 crabs per treatment per sampling day ( days 1, 4 and 7); histology: triplicates	1, 10, 30 ug/L	mortality, histology: 7 days; gene expression: 1, 4, and 7 days	in water	acetone (< 0.5%? - stock solution at 10 mg/L)	Phylogenetic analyses of gamma-aminobutyric acid transporter subtype 2 (GAT-2) and glutamine synthetase (GS); gene expression of GAT-2 and GS by RTqPCR (with glyceraldehyde-3-phosphate dehydrogenase - GADPH as housekeeping gene), in different organs (gills, hepatopancreas, muscle, gonad, heart, and stomach); gene expression in gill and hepatopancreas after exposure to DEHP; histopatology of gill …	Expression of GS gene mainly in gill, hepatopancreas and stomach, then gonad, and expression of GAT-2 gene mainly in gill, hepatopancreas then stomach and gonad. DEHP: In gill: decreased expression of GAT-2 and GS genes for all concentrations at day 1 (not significant for GAT-2 at 10 ug/L); increased GAT-2 gene expression on day 4 at 10 and 30 ug/L, and increased expression on day 7 at 1 and 10 u…	N	N	NR	Y	R1		Y	Y	NR	R1		Y	P	R2	Time of acclimatation to laboratory conditions not specified	Y	Y	P	Y	Y	P	NS	R2	DEHP concentrations in water cheched, but no details on the protocol and results in the article. Solvent concentration maybe a bit high, but solvent control included in the experiment.	Y	Y	"All BPA and DEHP treatment groups were compared to the control group by a one-way analysis of variance (ANOVA) followed by Dunnett’s multiple tests implemented in SPSS 12.0 KO (SPSS Inc., Chicago, IL, USA)."	Y	Y	N	R2		R2
Forget Leray et al., 2005	Impact of endocrine toxicants on survival, development, and reproduction of the estuarine copepod Eurytemora affinis (Poppe)	2005	2	Copepod	Calanoid	Eurytemora affinis	acute exposure: 6 replicates of 5 nauplii for controls, 4 replicates for the other treatments; chronic naupliar exposure: 12 replicates for control, 4 or 6 for solvent control, and 4 for the other treatments;	chronic exposure: 109 ug/L (NOEC), or 54.5 ug/L (1/2 NOEC) when in combination with E2 (1/2 NOEC = 3 ug/L)	acute exposure: nauplii for 96h; chronic naupliar exposure: nauplii for 10 days; bioassay: nauplii (<24h post-release) till adulthood (upt to 38 days)	water	DMSO (0.01%)	Short and long-term toxicity of DEHP, and assessment of the effects of DEHP alone or with E2, on global development, length of naupliar and copepodid stages, and time before molting of adult	96h LC50 of 511 ug/L; 10-day NOEC and LOEC (on survival) of 109 ± 29 ug/L and 245 ± 38 ug/L; DEHP inhibited naupliar development as no nauplii reached the copepodid stage and died, but this was not observed when in binary mixture with E2.	P (for acute toxicity test)	N	R4	Y	R1	﻿ISO/CD 14669 - Determination of acute lethal toxicity to marine copepods (Copepoda, crustacea) - Thompson, 1995	Y	Y	NR	R1		Y	Y	R1		Y	Y	Y	NR	Y	N	Y	R1		Y	Y	Fisher's exact test to calculate the NOEC and LOEC; Turkey's multiple comparison test for number of days to reach sexual maturity and sex-ratio	Y	Y	N	R2		R2
Heindler et al., 2017	Toxic effects of polyethylene terephthalate microparticles and Di(2-ethylhexyl) phthalate on the calanoid copepod, Parvocalanus crassirostris	2017	2	Copepod	Calanoid	Parvocalanus crassirostris	adult acute toxicity: 5 replicates with 10 females per treatment; nauplii acute toxicity: 3 replicates per treatment; reproduction test: 10 replicates of 20 females and 4 males; population size: 4 replicates of 36 adults and 68 nauplii per treatment; gene expression: 3 replicates per treatment	adult acute toxicity: 160, 320, 640, 1280, 2560, and 5120 ug/L; nauplii acute toxicity: 0.06, 0.48, 3.81, 20.52, 244.14, and 1953.13 ng/L; reproduction test: 0.3, 1, and 3 ug/L; population size: DEHP at 0.11 ng/L; gene expression: 0.1 ng/L	acute toxicity: 48h with adult females sexually mature, and nauplii from the 3rd nauplii stages; reproduction test: 5 days; population size: 6 days exposure and 18 days for recovery or 24 days of exposure; gene expression: up to 24 days	water for acute toxicity tests and gene expression; but in food for reproductive and population size tests	ethanol (only for high concentrations (> 1280 ug/L) and a solvent control)	Assessment of the effects on mortality, productivity, population sizes and gene expression (Histone 3 - h3 and hsp70-like)	48h LC50 was 1.04 ng/L for nauplii; none could be determined for adults. 6 days adult exposure to 0.1-0.3 ug/L DEHP reduced egg production with no recovery 18 days later. 6 days exposure followed by 18 days recovery or 24 days exposure reduced population size. Six-day exposure to DEHP decreased Histone 3 (h3) gene expression, but this was not observed after 18 days of recovery.	P (for acute toxicity test)	N	R4	Y	R1	Weber, 1991 - Methods for measuring the acute toxicity of effluents and receiving waters to freshwater and marine organisms - Environmental Monitoring Systems Laboratory - Office of Research and Development - US Environmental Protection Agency	Y	Y	NR	R1		Y	Y	R1		Y	Y	Y	Y	Y	N	Y	R2		Y	Y	After testing for normality and homogeneity of variance, one-way ANOVA and Tukey's post hoc analysis; RTqPCR results using a model with treatment and generation as fixed effects and individuals as random effects	Y	Y	N	R2		R4/R3	Use of very low nominal concentrations of DEHP without checking the real concentrations in the water. But on Fig 2 used to calculate LC50 in nauplii, x axis on ng/mL instead of ng/L?
Seo et al., 2006	Small Heat Schock Protein 20 gene (Hsp20) of the intertidal copepod Tigriopus japonicus as a possible biomarker for exposure to endocrine disruptors	2006	2	Copepod	Harpacticoid	Tigriopus japonicus	in triplicates	hsp20 gene expression: 0, 125, 250, 500, and 1000 ug/L	48h using adult copepods	water	DMSO (0.001%)	48h acute exposure test, hsp20 gene expression using RT-PCR	Decreased survival rate between 7 and 10 mg/L; No effects on hsp20 gene expression	N	N	NR	Y	R1		Y	NS	NS	R2		Y	Y	R1		Y	Y	Y	Y	Y	N	Y	R2		Y	Y	One-way ANOVA followed by Dunnett's multiple comparison test - not specified if parametric test assumptions and variance homogeneity checked	N	Y	N	R2		R2
Mayer and Sanders, 1973	Toxicology of phthalic acid esters in aquatic organisms	1973	3	Branchiopod	Diplostraca	Daphnia magna	NS	D. magna reproduction test: 3, 10, 30 ug/L	acute toxicity: up to 96h; bioaccumulation: up to 14 days; D. magna reproduction test: up to 21 days	water	NS	Assessment of acute toxicity (up to 96h), DEHP bioaccumulation, and D. magna reproductive effects	96-h LC50 > 10 mg/L ; After 7 days exposure accumulation factor of 420 for D. magna (water concentration: 0.3 ug/L); Exposure to DEHP for 21 days at 3, 10 and 30 ug/L, reduced D. magna fecundity with a reduction of offspring number of 60, 70 and 83% respectively.	N	N	R4	NS	R4		Y	NS	NS	R4		NS	NS	R4		NS	NS	Y	Y	Y	N	NS	R4		NS	NS		Y	P	N	R4		R4	description of results only but no Materials and method
Metcalf et al., 1973	Uptake and fate of Di-2-ethylhexyl Phthalate in aquatic organisms and in a model ecosystem	1973	3	Branchiopod	Diplostraca	Daphnia magna		0.1 and 10 ppm (radiolabelled DEHP)	1, 6, 12, 24, and 48h	water	acetone	Exposure of individuals to radiolabelled DEHP and measure of DEHP uptake	High accumulation of DEHP and slow degradation. Exposure to 0.1 ppm of DEHP for 48h resulted in biological concentrations of 18.26 ppm and exposure to 10 ppm DEHP for 48h resulted in 1551 ppm DEHP in the organism.	N	N	NR	Y	R4		Y	Y	NR	R1		P	R4	R4		R4	R4	Y	NR	Y	N	NS	R4		NS	NS		Y	N	N	R4		R4
Sanders et al., 1973	Toxicity, residue dynamics, and reproductive effects of phthalate esters in aquatic invertebrates	1973	3	Branchiopod	Diplostraca	Daphnia magna	10 individuals	3, 10 and 30 ug/L	2 weeks	water	ethanol 0.01%	Effect of DEHP on fecundity, magnification factor	60% and 80% decreased in fecundity after 3 weeks of exposure at 3 and 30 ug/L respectively; Magnification factor of 1200, 2500, and 5200 after exposure to 0.3 ug/L at days 1, 2, and 7	N	N	NR	Y	R1		Y	N	NS	R4		Y	Y	R1		Y	Y	Y	Y	Y	P	NS	R2		P	NS		Y	Y	N	R2		R2/R4
Brown and Thompson, 1982	Phthalates and the aquatic environment: part I - the effect of Di(2-ethylhexyl) phthalate (DEHP) and di-isodecyl phthalate (DIDP) on the reproduction of Daphnia magna and observations on their bioconcentration	1982	3	Branchiopod	Diplostraca	Daphnia magna	acute toxicity: 4 replicates of 5 daphnia per treatment; reproduction test: 4 control replicates and duplicates for each treatment and solvent control	acute toxicity: 56, 100, 180, and 320 ug/L; reproduction test: 3.2, 10, 32, and 100 ug/L	acute toxicity: less than 24h old daphnia for 48h; reproduction test: for 21 days	water	acetone (0.05 %)	Acute toxicity, effect on reproduction, bioaccumulation	D. magna exposure to DEHP at up to 100 ug/L for 21 days induced no effects on reproduction. Mean measured bioconcentration factor for parent Daphnia was of 209.	P	N	R4	Y	R1	use of similar procedures to those described in OECD (1981) - Guideline method 202: Daphnia sp. 14-day reproduction test (including an acute immobilisation test)	Y	Y	NR	R1		Y	Y	R1		Y	Y	Y	Y	Y	P	Y	DEHP solubility and stability in water tested in another set-up		Y	Y	reproduction: one-way ANOVA - not specified if parametric test assumptions and variance homogeneity checked	N	Y	N	R2		R2
Knowles et al., 1987	Chronic effects of Di-2-ethylhexyl phthalate on biochemical composition, survival and reproduction of Daphnia magna	1987	3	Branchiopod	Diplostraca	Daphnia magna	4 replicates with 20 daphnia per treatment	0, 12, 27, 72, 158 and 811 ug/L	less than 24h old daphnia for up to 21 days	water	acetone 0.005%	levels of protein, RNA, DNA, glycogen and total lipid, effects on survival and reproduction at days 7 and 21	Exposure to 158 ug/L DEHP induced D. magna surfacing behavior at day 0, and reduced DNA content and increased RNA/DNA ratio on day 7. Exposure to 811 ug/L reduced survival (days 7 and 21) and reduced the content of proteins (day 7), RNA (day 7), DNA (day 7) and glycogen (days 7 and 21).	N	N	NR	Y	R1		Y	Y	NR	R1		Y	Y	R1		Y	Y	Y	Y	Y	N	Y	R1		Y	Y	One-way ANOVA and Student Newman Keuls' test - not specified if parametric test assumptions and variance homogeneity checked	Y	Y	N	R2		R2
Rhodes et al., 1995	Chronic toxicity of 14 phthalate esters to Daphnia magna and rainbow trout (Oncorhynchus mykiss)	1995	3	Branchiopod	Diplostraca	Daphnia magna	4 replicates with 20 dapnia per treatment	0.026, 0.045, 0.077, 0.16, and 0.29 mg/L	less than 24h old daphnia for 21 day	water		Adult survival and offspring production	Survival more sensitive than reproduction. Decrease in survival from 0.16 mg/L, no observed significant effect on reproduction	N	N	NR	Y	R1		Y	Y	NR	R1		Y	Y	R1		Y	Y	Y	Y	Y	Y	NS	R2		Y	P	Geometric mean maximum acceptable toxicant concentraiton (GM - MATC)	Y	Y	N	R2		R2
Jonsson and Baun, 2003	Toxicity of mono- and diesters of o-phthalic esters to a crustacean, a green alga, and a bacterium	2003	3	Branchiopod	Diplostraca	Daphnia magna	immobilization test: 4 replicates of 5 animals per treatment, 8 replicates for controls		immobilization test: less than 24h old daphnia for up to 48h	water		EC10 and EC50 for immobilization at 24 and 48h	Difficulty to assess DEHP toxicity in water due to low water solubility	P (for acute toxicity test)	N	R4	Y	R1	﻿ISO 6341 - Water quality - Determination of the inhibition of the mobility of Daphnia magna Strauss (Cladocera, crustacea) - 1989	Y	Y	NR	R1		Y	NS	R4		P	R4	N	Y	Y	N	NS	R2		Y	Y		NS	P	N	R4		R4	Partially relevant because acute toxicity
Park and Choi, 2007	Cytotoxicity, genotoxicity and ecotoxicity assay using human cell and environmental species for the screening of the risk from pollutant exposure	2007	3	Branchiopod	Diplostraca	Daphnia magna	acute toxicity: 10 replicates; Comet assay: 15 individuals	comet assay: 0.001, 0.009, 0.088 uM	D. magna less than 24h-old for 24h	water		acute toxicity (using immobilization as an endpoint) and genotoxicity test (comet assay)	24h EC10, EC50 and EC90 of respectively 0.97, 1.82, and 3.40 uM	N	N	NR	Y	R1		Y	N	NS	R2		Y	Y	R1		Y	Y	Y	Y	Y	N	NS	R2		P	Y	Log-probit transformation of the data to estimate EC10, EC50 and EC90 and the corresponding 95% confidence intervals; Comet assay: ANOVA with Dunnett's multiple comparison test - not specified if parametric test assumptions and variance homogeneity checked	Y	Y	N	R2		R4	not particularly relevant because acute toxicity test
Scanlan et al., 2015	Gene transcription, metabolite and lipid profiling in Eco-indicator Daphnia magna indicate diverse mechanisms of Toxicity by legacy and emerging Flame-retardants	2015	3	Branchiopod	Diplostraca	Daphnia magna	acute toxicity: 4 replicates of 5 daphnids mRNA microarray: 4 arrays per treatment	acute toxicity: mRNA microarray: 1/10 LC50 (0.33 mg/L)	acute toxicity: first instar larvae (<24h old) for 48h mRNA microarray: adult daphnids (14 day-old) for 48h	water	DMSO	Acute toxicity and mRNA expression using a microarray	48h LC50 value for DEHP was 3.31mg/L. Microarray experiments showed that DEHP would affect tyrosine metabolism	P (for acute toxicity test)	N	R4	Y	R1	U.S. EPA - Methods for measuring the acute toxicity of effluents and receiving waters to freshwater and marine organisms - 2002	Y	Y	NR	R1		Y	Y	R1		Y	Y	Y	NR	Y	N	Y	R2		Y	Y	Use of tools and methodologies relevant to omic data analyses	NR	Y	Y	R1		R2
Huang et al., 2016	Joint toxicity of two phthalates with waterborne copper to Daphnia magna and Photobacterium phosphoreum	2016	3	Branchiopod	Diplostraca	Daphnia magna	in triplicates	acute toxicity: 0, 0.1, 0.3, 0.6, 1, 2, 3, 4 mg/L; in combination with 0.14 mg/L Cu(II): 0, 0.8, 1.6, 2.4, 3.2, 4 mg/L	acute single toxicity:24h	water	DMSO (<0.66 % mass fraction)	Effect of DEHP (with or without Cu) on acute toxicity (immobilization as an endpoint),	24h EC50 of 2.1 mg/L without Cu; when with Cu toxicity less than the sum of the two compounds' toxicity, suggesting an antagonism effect	N	N	NR	Y	R1		Y	Y	NR	R1		Y	Y	R1		Y	Y	Y	P	Y	Y	NS	R2		Y	Y	acute toxicity determined following the National standard method of China (GB/T 13266-1991)	Y	Y	N	R2		R2	Partially relevant because acute toxicity
Jordao et al., 2016	Compounds altering fat storage in Daphnia magna	2016	3	Branchiopod	Diplostraca	Daphnia magna	life history: 10 replicates; Nile red fluorescence: 50 replicates	Life history: up to 6.9 uM; Nile red fluorescence: from 0.025 to 0.51 uM	Daphnia from the end of the 3rd juvenile instar, till the adolescent instar (3 days)	water	acetone (0.01 %)	body length, lipid droplet quantification using Nile red fluorescence, triacylglycerols in post-spawning females	24h LOEC and EC50 on feeding rate were respectively 5.1 and 6.9 uM. No effect were observed on molt for the highest tested concentration (6.9 uM). DEHP reduced growth and fat storage (LOEC and EC50 of 0.51 and 0.4 uM, respectively), although, as those two endpoints are correlated, DEHP was not considered as altering fat storage in the study.	N	N	NR	Y	R1		Y	Y	NR	R1		Y	Y	R1		Y	Y	Y	Y	Y	P	Y	R2		Y	Y	ANOVA and one-sided Dunnett's post hoc test after testing for normality and variance homoscedasticity	Y	Y	N	R2		R2
Wang et al., 2018	Di-(2-ethylhexyl) Phthalate exposure modulates antioxidant enzyme activity and gene expression in juvenile and adult Daphnia magna	2018	3	Branchiopod	Diplostraca	Daphnia magna	acute toxicity: 5 replicates of 10 juveniles each per treatment; Other experiments: 4 replicates of 600 juveniles or 500 adults each per treatment	acute toxicity: 0.4, 0.6, 0.8, 1.0, and 1.2 mg/L in juveniles and 0.2, 0.3, 0.4, 0.5, and 0.6 in adults; Other experiments: 0.06 and 0.1 mg/L	juveniles (< 24h old) or adults (> 96h old) for 24h and 48h	water	acetone 0.004 % v/v	Effects of DEHP on acute toxicity, oxidative damage, antioxidant enzyme activities, and gene expression patterns of antioxidant enzymes in juveniles and adults - MDA: malondialdehyde, GST: glutathione-S-transferase, SOD: super-oxide dismutase, T-AOC: total anti-oxidant capacity	DEHP LC50 were : 0.83 mg/L (24h), 0.56 mg/L (48h) in juvenile, and : 0.48 mg/L (24h), 0.35 mg/L (48h) in adults. Juveniles: decreased MDA content, T-AOC activity, CAT activity, SOD activity at 24h (from 0.1 mg/L) and 48h (from 0.06 mg/L); increased SOD and T-AOC activities at 0.06 mg/L 24h; increased GST activity at 24h but decreased at 48h; Adults: increased MDA content, T-AOC activity, SOD acti…	Y	N	R4	Y	R1	OECD guidelines for the testing of chemicals. Methods Molec Biol 947:37-56 - 2004	Y	Y	NR	R1		Y	Y	R1		Y	Y	Y	P	Y	N	Y	R2		Y	Y	LC50 and 95% confidence limits calculated by Probit analysis; linear mixed model with time and concentrations of the exposure as well as their interaction as fixed effects, and experimental replicate as random factor	Y	Y	N	R2		R2
Le et al., 2019	Transgenerational effects of the plasticizer, di-2-ethylhexyl phthalate on survival, growth, and reproduction of Daphnia magna.	2019	3	Branchiopod	Diplostraca	Daphnia magna	10 beakers with 2 neoates per treatment, per generation.	5, 50, and 500 ug/L	for 21 days (in generations F0, F1, and F2)	water	methanol (0.05 %)	Assessment of survival and reproduction in F0, F1, and F2 generations; body length measured in F0 generation.	Strong increase of the reproduction in F0 and F1; No effect on survival in F0 and F1, but strong decrease in survival (45 - 50% as compared to controls) in F2; Decreased body length in F0 at 500 ug/L.	NS	NS	NR	NS	R4	control water or control solvent?	Y	Y	NR	R1		Y	Y	R1		Y	Y	Y	Y	Y	N	Y	R1		Y	P	Body size in F0: Kruskal-Wallis test	Y	P	N	R2		R2
Seyoum and Pradhan, 2019	Effects of phthalates on development, reproduction, fat metabolism and lifespan in Daphnia magna	2019	3	Branchiopod	Diplostraca	Daphnia magna	survival and development: 5 replicates of 5 animals; qRTPCR: 6 replicates of 20 pooled daphnia; fat staining: 10 animals per treatment; reproduction: triplicates of 10 daphnia;	1 and 10 uM (only 1 uM for reproduction and lifespan study)	survival: 6, 24, and 48h; development: 2 weeks; reproduction: lifespan study	water	DMSO (0.1%)	Hatching, survival and developmental abnormality; fat metabolism; reproduction and lifespan study	DEHP (1 uM) reduced body length at day 14; Altered stress response: reduced gene expression of hsp70 (1 and 10 uM), hsp90 (1 uM), and metallothionein mt-a (1 and 10 uM), increased gene expression of catalase - cat (10 uM), and death associated protein 1 - dap1 (10 uM); Altered fat metabolism: reduced gene expression of hormone receptor 96 - hr96 (1 uM), Niemann Pick type C - npc1b (1 and 10 uM), …	N	N	NR	Y	R1		Y	Y	NR	R1		Y	Y	R1		Y	Y	Y	NR	Y	N	Y	R2		Y	Y	One-way ANOVA followed by Dunnett post-test; lifespan assay: Mantel-cox test - not specified if parametric test assumptions and variance homogeneity checked	Y	Y	P	R2		R2
Nguyen et al., 2020	Single and combined effects of Di-2-ethylhexyl phthalate and bisphenol A on life traits of the tropical micro-crustacean Ceriodaphnia cornuta	2020	3	Branchiopod	Diplostraca	Ceriodaphnia cornuta	10 replicates per treatment	DEHP : 50 and 500 ug/L; BPA + DEHP at 50 ug/L each	neonates (less than 24h old) for 10 days	water	acetone (0.01 % ?)	Effects on mortality, reproduction, and morphological endpoints	No significant effect on mortality; Marginal increase in reproduction; Increased body length; Mixture with synergistic effect on reproduction (decreased reproduction) but antagonistic effect on body length;	Y	N	R4	NS	R2	APHA - American Public Health Association (2012) - Standard Methods for the Examination of Water and Waste water	Y	Y	NR	R1		Y	Y	R1		Y	Y	Y	Y	Y	N	Y	R2		Y	Y	ANOVA test for differences in the body length between the control and exposures - not specified if parametric test assumptions and variance homogeneity checked	Y	Y	N	R2		R2
Le et al., 2021	Single and binary effects of di-2-ethylhexyl phthalate and trace metals (Cd, Pb) on life-history traits of Daphnia magna	2021	3	Branchiopod	Diplostraca	Daphnia magna	15 replicates of 2 neonates (< 24h)	50 ug/L	21 days	in water	acetone (< 0.0015 % - stock solution at 3300 mg/L)	Exposure to DEHP, alone or in combination to Cadmium (Cd - 5.4 ug/L), and/or lead (Pb - 4.2 ug/L) for 21 days. Follow-up of D. magna survival, age at maturity, and accumulative number of offspring (reproduction).	No effect of DEHP was observed on survival nor on the age at maturity. DEHP increased accumulative number of neonates, with 1097 offspring produced as compared to 934 in controls.	N	NS	NR	P	R2	Not specified if acetone included in control, although acetone concentration is quite low.	Y	Y	NR	R1		Y	Y	R1		Y	Y	Y	NR	Y	P	Y	R2	Concentration of DEHP measured once, and there is no detail of the used protocol in the material and method part.	Y	P	"Sigma Plot version 12.0 was used for data analyses. The Kruskal-Wallis test was applied to determine the significant difference of the maturity age of D. magna in the control and exposures. The difference of more than 20% in the survival proportion of D. magna among the treatments was considered the significant difference (APHA, 2012)."	P	P	P	R2	no statistics used to analyse survival and accumulated number of offsprings; no indication of the variability (standard deviation) for the survival and the accumulated number of offspring; data available on request from the authors.	R2
Dao et al., 2022	Toxicity of di-2-ethylhexyl phthalate and tris (2-butoxyethyl) phosphate to a tropical micro-crustacean (Ceriodaphnia cornuta) is higher in Mekong River water than in standard laboratory medium	2022	3	Branchiopod	Diplostraca	Ceriodaphnia cornuta	Five replicates of five neonates per treatment	100 ug/L	14 days	in M4/4 medium or Mekong River water	acetone (< 0.001%)	Exposure to DEHP in M4/4 medium or in water collected in Mekong River (Vietnam), for 14 days, and follow-up on mortality, fecundity, and body length at the end of exposure.	Mekong River water considered of good quality, with levels of As and Mo metals below 1 ug/L and concentrations of other metals (Cd, Co, Cr, Cu, Mn, Ni, and Pb), 198 targeted pesticides, and DEHP below detection limits. Survival of 92% after 14 days. In M4/4 medium survival was 56% at the end of 14 days as compared to 88% for controls. Accumlated number of offsprings was increased: 455 as compared…	Y	NS	P	Y	R1	American Public Health Association (APHA) (2012) Standard methods for the examination of water and wastewater - validity criteria at least partially fulfilled	Y	Y	NR	R1		Y	Y	R1		Y	Y	Y	NR	Y	NS	Y	R2		P	P	"The survival rate of C. cornuta in experiments was presented as a percentage of which differs from 20% or more between two groups was significant (APHA 2012). The reproduction of C. cornuta was calculated by the accumulative offspring during the 14 days of experiment. The ANOVA test (Sigma Plot, version 12.0) was applied to determine the significant difference of the body size of C. cornuta from…	P	Y	Y	R2	14 days mortality was assessed on pools of 5 individuals only; no statistics used to analyse survival and accumulated number of offsprings	R2
Liao et al., 2023	Parental exposure to polystyrene nanoplastics and di(2-ethylhexyl) phthalate induces transgenerational growth and reproductive impairments through bioaccumulation in Daphnia magna	2023	3	Branchiopod	Diplostraca	Daphnia magna	For each group: 6 replicates of 20 D. magna for exposure at F0	1 ug/L	24h old Daphnia till spawning --> effects observed on offsprings and next generations	water	acetonitrile (0.1%)	Assessment of single and combined transgenerational effects of Polystyrene Nanoparticles (PSNPs) and DEHP on Daphnia magna development and reproduction (from F0 to F3 - 80 days). Follow-up of DEHP content in Daphania, Reactive Oxygen Species, Fat, development-related genes (cyp18a1, cut, sod and cht3), and reproduction-related genes (hr3, ftz-f1, vtg and ecr)	DEHP does not affect the growth rate in all studied generations; survival rate is decreased in F0 and F1 generations but not in F2; spawning time is increased in F0, F1, and especially in F2; the fluorescence intensity of ROS is significantly increased in F0, F1 and F2 generations; Fat deposition is increased in all generations, especially F2 and F3; gene expressions: cht3 gene is decreased in F0…	N	NS	NR	Y	R1		P	Y	NR	R2		Y	Y	R1		Y	Y	Y	NR	Y	N	Y	R2		Y	Y	significance analyzed using one-way analysis of variance (ANOVA) and multiple comparisons performed with Tukey's method, with a significance level at : p < 0.05	NR	Y	Y	R1	data available on request	R2
Jensen et al., 2001	Effects of di(2-ethylhexyl) phthalate and dibutyl phthalate on the collembolan Folsomia fimetaria	2001	4	Hexapod	Collembola	Folsomia fimetaria	adults survival and reproduction: 4 replicates with 10 males and 10 females each juveniles (multidish experiment): 20 individuals per treatment - no replicates juveniles (microcosms): 2 replicates of 10 juveniles per treatment	adults: 0, 1, 2, 3, 4 and 5 g/Kg dry soil juveniles: 0, 100, 250, 500, and 1000 mg/Kg dry soil	adults (aged 23 - 26 days) for 21 days; newly hatched juveniles exposed for one week and followed for 6 weeks in the multidish experiment and for 1 week in the microcosm experiment.	soil	acetone (3 mL for 27 g of dry soil, evaporated overnight)	Effects on adults in a small microcosms, and on development, growth and juvenila mortality in a multidish system.	Adults and juveniles not affected by DEHP at all tested concentrations (up to 5,000 mg/kg)	NS	NS	NR	Y	R1		Y	Y	NR	R1		Y	P	R1	Not specified where the F. fimetaria were collected in the field and how long they were kept in the laboratory before the present study	Y	Y	Y	Y	Y	NS	Y	R2		Y	Y	"Both EC10 and EC50 were estimated using a boot-strapping method [16, 17]. The LC10 and LC50 were estimated using probit analysis [17]; Determination of no-observed-effect concentration and lowest-observed-effect concentration for reproduction and mortality and cuticle numbers was accomplished with one-way analysis of variance [17] after checking for analysis of variance requirements with SAS/LAB…	N	NR	NS	R2/R4		R2/R4
Kim et al., 2019	Soil ecotoxicity study of DEHP with respect to multiple soil species	2019	4	Hexapod	Collembola	Folsomia candida	triplicates of 10 individuals per treatment	10, 100, 500, 1000 and 2000 mg/Kg of dry soil	nine- to ten-day old individual for 14 days (acute) and 21 days (chronic)	soil	acetone (50 mL in 1Kg of soil, evaporated overnight)	Follow up of adult survival for acute exposure and of reproduction rate for chronic exposure.	21-day exposure to DEHP significantly decreases reproduction rate from 10 mg/Kg; and 14 days of exposure significantly reduces survival from 1000 mg/kg.	Y	NS	NS	Y	R1	OECD test guideline N°232 (OECD, 2009)	Y	Y	NR	R1		P	NS	R4	Origin of the collembola not specified	Y	Y	Y	Y	Y	NS	Y	R1		Y	P	"The statistical differences in all the datasets were calculated using SPSS software (SPSS 24.0; SPSS Chicago, IL) and Dunnett's test (Dunnett, 1955)	Y	Y	NS	R2		R2
Zheng et al., 2022	Impacts of di-(2-ethylhexyl) phthalate on Folsomia candida (collembola) assessed with a multi-biomarker approach	2022	4	Hexapod	Collembola	Folsomia candida	acute toxicity: 5 replicates per treatment chronic toxiicty: 5 replicates biochemical assays: 5 replicates	acute toxicity: 200, 400, 800, 1600, and 2400 mg a.i./Kg dry soil chronic toxicity: 1.25, 2.5, 5, 10, 20, and 40 mg a.i./Kg dry soil biochemical assays: 4.18 (EC10), 9.51 (EC20), and 19.72 (EC50) mg/Kg	acute toxicity: 7 chronic toxicity: 28 days biochemical assays; 2, 4, 7 and 14 days	soil	acetone (20 mL for 50 g of soil, then evaporated)	7-day LC50 and 28-day EC50 (effect on reproduction). Measurements of biomarkers involved in antioxidant defense including catalase (CAT), glutathione S-transferases (GST), detoxifying enzymes including acetylcholinesterase (AChE), Cytochrome P450 (CYP450), and peroxidative damage (LPO-lipid peroxide). Comet assay to assess genetic damages. Determination of an integrated biomarker response (IBR).	The 7-day LC50 and 28-day EC50 were 1256.25 and 19.72 mg a.i. (active ingredient)/Kg of dry soil. The activity of CAT and LPO was drastically enhanced by the highest dose (EC50) of DEHP on day two. Exposure to high concentrations of DEHP for 4 to 14 days decreased CAT activity but increased LPO activity. DEHP exposure decreased GST and AChE activities. The activity of CYP450 was significantly enh…	Y	NS	NS	Y	R1	Guidelines for acute toxicity: ISO, 2004; OECD, 2016; and for chronic toxicity: OECD, 2016	Y	Y	NR	R1		Y	Y	R1		Y	Y	Y	Y	Y	P	Y	R2	No details on measurements of DEHP concentrations in soil.	Y	Y	Logistic regression analysis to determine LC50 and EC50. ANOVA followed by Tukey's post-hoc tests for biochemical biomarkers.	Y	Y	P	R2		R2
Mayer and Sanders, 1973	Toxicology of phthalic acid esters in aquatic organisms	1973	4	Hexapod	Diptera	Chironomus plumosus	NS	bioaccumulation: 0.3 ug/L	acute toxicity: up to 96h; bioaccumulation: up to 14 days	water	NS	Assessment of acute toxicity (up to 96h), DEHP bioaccumulation	After 7 days exposure, accumulation factor of 350 for C. plumosus (water concentration: 0.3 ug/L) and 575 for H. bilineata (water concentration: 0.1 ug/L).	N	N	R4	NS	R4		Y	NS	NS	R4		NS	NS	R4		NS	NS	Y	Y	Y	N	NS	R4		NS	NS		Y	P	N	R4		R4	description of results only but no Materials and method
Metcalf et al., 1973	Uptake and fate of Di-2-ethylhexyl Phthalate in aquatic organisms and in a model ecosystem	1973	4	Hexapod	Diptera	Culex pipiens quinquefasciatus		0.1 and 10 ppm (radiolabelled DEHP)	1, 6, 12, 24, and 48h	water	acetone	Exposure of individuals to radiolabelled DEHP and measure of DEHP uptake	High accumulation of DEHP and slow degradation. In the larvae, exposure to 0.1 ppm of DEHP for 12h resulted in biological concentrations of 132.02 ppm and exposure to 10 ppm DEHP for 24h resulted in 11,873 ppm DEHP in the larvae. The biomagnification factor at 10 ppm DEHP, for 24h was 4108. In the pupae, higher concentrations after 48h exposure to 10 ppm, with 4346 ppm measured DEHP; and after 24…	N	N	NR	Y	R4		Y	Y	NR	R1		P	R4	R4		R4	R4	Y	NR	Y	N	NS	R4		NS	NS		Y	N	N	R4		R4
Brown et al., 1996	The effect of phthalate ester plasticisers on the emergence of the midge (Chironomus riparius) from treated sediments	1996	4	Hexapod	Diptera	Chironomus riparius	3 replicates of 20 larvae	100, 1000, and 10000 mg/kg dry weight (43, 430, and 4300 mg/Kg wet weight)	from 1st larval stage (< 24h post-hatch) to emergence	sediments	acetone (4 mL for 200 g of sediment dry weight, allowed to evaporate before exposure)	Effects on C. riparius emergence and sex ratio. DEHP levels measured using 14C-radio labelled phthalates	No effects of DEHP (up to 4.3 g/Kg in natural sediments) observed on survival, development, emergence and sex ratio. Estimated accumulation factor was 1.5.	N	N	NR	Y	R1		Y	Y	NR	R1		Y	Y	R1		Y	Y	Y	Y	Y	Y	Y	R1		Y	P	sex-ratio: one-way ANOVA on the arcsine square root of the proportion	N	Y	N	R2		R2
Kawai, 1998	Enhancement of the DNA damaging activity of N-nitrosodimethylamine by Di-(2-ethylhexyl) phthalate in somatic cells in vivo of Drosophila melanogaster	1998	4	Hexapod	Diptera	Drosophila melanogaster	NS	20 or 40 uL/vial	from larvae (3 days post-oviposition) to adulthood	drosophila medium	NS	Effects of DEHP, N-nitrosodimethylamine (NMDA) or their co-exposure on genotoxicity (DNA repair and DNA double strand breaks)	DEHP (20 or 40uL/vial) did not induce genotoxicity in Drosophila. DEHP increased NMDA-induced DNA damages in the Drosophila DNA repair test and DNA double strand breaks.	N	N	NR	NS	R4		Y	Y	NR	R1		Y	Y	R1		Y	NS	NS	N	Y	NR	Y	R4		NS	NS	Wing spot test: chi square test with Yeat's correction	Y	N	N	R4		R4
Call et al., 2001	An assessment of the toxicity of phthalate esters to freshwater benthos. 1. Aqueous exposures	2001	4	Hexapod	Diptera	Chironomus tentans	4 replicates	around 0.05 mg/L	7 to 14 day old H. azteca and 9 to 11 day old C. tentans for 10 days	water		Acute toxicity and dry weight in C. tentans	2% mortality at 0.05 mg/L, exceeding DEHP water solubility (0.003 mg/L);	N	N	NR	Y	R1		Y	Y	NR	R1		Y	Y	R1		P	Y	N	N	Y	Y	NS	R2/R3		Y	Y		N	P	N	R2		R2/R3	Not particularly relevant because acute toxicity
Kwak and Lee, 2005	Endpoint for DEHP exposure assessment in Chironomus riparius	2005	4	Hexapod	Diptera	Chironomus riparius	9 replicates (180 larvae) per concentration	0.3, 1, 10, and 30 ug/L	from larvae to adult emergence	M4 medium	acetone (<0.2%)	Assessment of larval mortality, emergence data, adult sex-ratio and adult morphological characteristics (head capsule length, head capsule width, body length, body width, and body volume).	Increased rate of dead larvae in a none dose-dependent manner; Delayed first emergence day in females (0.3 µg/L); Possible altered sex-ratio with more females than males (30 µg/L); Increased female body volume and decreased male body width.	N	N	NR	Y	R1		Y	Y	NR	R1		Y	Y	R1		Y	Y	Y	Y	Y	N	Y	R2		Y	Y	Meta Morph 6.0 program (Universal Imaging Corporation ®) under an Olympus SZX-ILLB 200, for morphological characteristics of the emergent adults; rates of dead larvae (RDL) and emergence data arcsine transformed prior to one way ANOVA; F-test for differences between males and females	Y	Y	N	R2		R2
Lee et al., 2006	Expression of heat shock protein and hemoglobin genes in Chironomus tentans (Diptera, chironomidae) larvae exposed to various environmental pollutants: a potential biomarker of freshwater monitoring	2006	4	Hexapod	Diptera	Chironomus tentans	in triplicate	0.5, 5, 50 mg/L	Fourth instar larvae for 24h	water	acetone	Asssessment of fresh and dry larval weight; heat Schock Protein (hsp70 and hsc70), and hemoglobin (hb) gene expression using RTPCR	Increased hsp70 and hsc70 gene expression at all tested concentrations; Decreased hba and hbb gene expression at 0.5 (only slight effect >0.5 fold) and 5 mg/L; Increased body weight (significant for body dry weight at 5 mg/L).	N	N	NR	NS	R4	control water or control solvent?	Y	Y	NR			Y	Y	R1		Y	Y	NS	Y	Y	N	Y	R4	solvent concentration?	Y	Y	Parametric t-test - not specified if parametric test assumptions and variance homogeneity checked	Y	Y	N	R2		R4
Park and Choi, 2007	Cytotoxicity, genotoxicity and ecotoxicity assay using human cell and environmental species for the screening of the risk from pollutant exposure	2007	4	Hexapod	Diptera	Chironomus tentans	acute toxicity: 10 replicates; Comet assay: 10 individuals	comet assay: 0.015, 0.147, and 1.470 uM	C. tentans 4th instar larvae for 24h	water		acute toxicity (using death as an endpoint) and genotoxicity test (comet assay)	24h LC10, LC50 and LC90 of respectively 104, 1124, and 12 078 uM	N	N	NR	Y	R1		Y	N	NS	R2		Y	Y	R1		Y	Y	Y	Y	Y	N	NS	R2		P	Y	Log-probit transformation of the data to estimate EC10, EC50 and EC90 and the corresponding 95% confidence intervals; Comet assay: ANOVA with Dunnett's multiple comparison test - not specified if parametric test assumptions and variance homogeneity checked	Y	Y	N	R2		R4	not particularly relevant because acute toxicity test
Park and Kwak, 2008	Expression of Chironomus riparius serine-type endopeptidase gene under di-(2-ethylhexyl)-phthalate (DEHP) exposure	2008	4	Hexapod	Diptera	Chironomus riparius	in triplicate	1, 10, and 30 ug/L	4th instar larvae; short-term exposure: 1 to 24h; long-term exposure: 1 to 10 days	water	acetone	Gene expression of Serine-type endopeptidase (sp) by RTqPCR	Decreased sp gene expression after short- and long-term exposure to all tested DEHP concentrations	N	N	NR	Y	R1		Y	Y	NR	R1		Y	Y	R1		Y	Y	Y	Y	Y	N	Y	R2		Y	Y	Normalized sp mRNA in each sample against the level of 18S rRNA; ANOVA followed by Tukey's multiple range test	Y	Y	N	R2		R2
Park and Kwak, 2008	Characterization of heat shock protein 40 and 90 in Chironomus riparius larvae: effects of di(2-ethylhexyl) phthalate exposure on gene expressions and mouthparts deformities	2008	4	Hexapod	Diptera	Chironomus riparius	in triplicate	1, 10, and 30 ug/L	4th instar larvae; short-term exposure: 1 to 24h; long-term exposure: 1 to 10 days; mouthparts deformities: 10 days	water	acetone	Gene expression of Heat Shock Protein 40 and 90 (hsp40 and hsp90), and assessment of mouthparts deformities	Increased hsp40 and hsp90 gene expression after short- and long-term exposure to all tested DEHP concentrations, and significant increase of the occurrences of mouthpart deformities (12 - 20%) as compared to controls (3 - 5%).	N	N	NR	Y	R1		Y	Y	NR	R1		Y	Y	R1		Y	Y	Y	Y	Y	N	Y	R2		Y	Y	Normalized hsp40 and hsp90 mRNA in each sample against the level of GAPDH; ANOVA followed by Tukey's multiple range test; For mouthparts deformity data, logistic regression test method	Y	Y	N	R2		R2
Park and Kwak, 2009	Calponin gene expression in Chironomus riparius exposed to Di(2-ethylhexyl) phthalate	2009	4	Hexapod	Diptera	Chironomus riparius	in triplicate	1, 10, and 30 ug/L	4th instar larvae; short-term exposure: 1 to 24h; long-term exposure: 1 to 10 days	water	acetone	Calponine (a Ca2+ binding muscle protein) gene expression using RTqPCR	Decreased calponin gene expression at all concentrations, in both short- and long-term exposures.	N	N	NR	Y	R1		Y	Y	NR	R1		Y	Y	R1		Y	Y	Y	Y	Y	N	Y	R2		Y	Y	Normalized Calponin mRNA in each sample against the level of GAPDH; ANOVA followed by Tukey's multiple range test	Y	Y	N	R2		R2
Park and Kwak, 2009	Alcohol dehydrogenase gene expression in Chironomus riparius exposed to di(2-ethylhexyl) phthalate	2009	4	Hexapod	Diptera	Chironomus riparius	in triplicate	1, 10, and 30 ug/L	4th instar larvae; short-term exposure: 1 to 24h; long-term exposure: 1 to 10 days	water	acetone (< 0.2 %)	Gene expression of Alcohol dehydrogenase (adh) (a metabolizing enzyme produced in response to exposure to DEHP) using RTqPCR, and measurement of ADH activity	Short- (24h) and long-term (7 days) exposure to all tested DEHP concentrations increased adh gene expression	N	N	NR	Y	R1		Y	Y	NR	R1		Y	Y	R1		Y	Y	Y	Y	Y	N	Y	R2		Y	Y	Normalized adh mRNA in each sample against the level of GAPDH; ANOVA followed by Tukey's multiple range test	Y	Y	N	R2		R2
Park and Kwak, 2010	Molecular effects of endocrine-disrupting chemicals on the Chironomus riparius estrogen-related receptor gene	2010	4	Hexapod	Diptera	Chironomus riparius	in triplicate	0.5, 5, 50 mg/L	4th instar larvae; short-term exposure: up to 24h; long-term exposure: up to 96h	water	acetone (< 0.5 %)	Measurement of the Estrogen Related Receptor (err) gene expression using RTqPCR, and luciferase reporter gene assay	Increased err gene expression after 24h exposure to 50 mg/L DEHP, and 96h exposure to 0.5, 5 or 50mg/L DEHP; Increased err activity at all concentrations of DEHP	N	N	NR	Y	R1		Y	Y	NR	R1		Y	Y	R1		Y	Y	Y	Y	Y	N	Y	R2		Y	Y	Normalized ERR mRNA in each sample against the level of GAPDH; ANOVA followed by Tukey's multiple range test	Y	Y	N	R2		R2
Planello et al., 2011	Comparative effects of butyl benzyl phthalate (BBP) and di(2-ethylhexyl) phthalate (DEHP) on the aquatic larvae of Chironomus riparius based on gene expression assays related to the endocrine system, the stress response and ribosomes	2011	4	Hexapod	Diptera	Chironomus riparius	survival test: 3 replicates of 15 larvae; gene expression: 3 experiments with 3 replicates each per treatment;	0.01, 0.1, 1, 10, and 100 mg/L	Fourth instar larvae for 24h	water	ethanol	Acute toxicity (survival after 24h exposure); gene expression of hsp70, hsc70, ecr and usp using PCR	24h LC50 > 100 mg/L; Increased hsp70 gene expression from 1 mg/L; Decreased ecr gene expression at 100 mg/L (very low decrease >> 0.5 folds as compared to controls)	N	N	NR	Y	R1		Y	Y	NR	R1		Y	Y	R1		Y	Y	Y	Y	Y	N	NS	R2		Y	Y	ANOVA with the Games-Howel procedure as post hoc test - not specified if parametric test assumptions and variance homogeneity checked	Y	Y	N	R2		R2
Ran et al., 2012	Di (2-ethylhexyl) phthalate modulates cholinergic mini-presynaptic transmission of projection neurons in Drosophila antennal lobe	2012	4	Hexapod	Diptera	Drosophila melanogaster	NS	100 and 300 uM	wild-type Canton-S female flies 2 days before eclosion	in vitro exposure	DMSO	Measurements of spontaneous activities, spontaneous action potential (sAP), cholinergic mini excitatory postsynaptic currents (mEPSCs), and calcium currents in projection neurons (PNs) in the antennal lobe.	100 uM modulates PNs' spontaneous activity; 300 uM reduces sAP frequency; 100 and 300 uM decrease the frequency of mEPSCs; 100 and 300 uM decrease the peak calcium currents amplitude.	N	N	NR	Y	R1		Y	Y	NR	R1		Y	Y	R1		Y	Y	Y	NR	NR	NR	NR	R4		NS	Y	One-way ANOVA - not specified if parametric test assumptions and variance homogeneity checked	Y	Y	N	R2		R2	not particularly relevant because in vitro exposure
Branco and Lemos, 2014	High intake of dietary sugar enhances bisphenol A (BPA) disruption and reveals ribosome-mediated pathways of toxicity	2014	4	Hexapod	Diptera	Drosophila melanogaster	Acute exposure: 4 replicates of 30 adult flies (2-day-old Yohio males);	2 mM (with or without 16 mM BPA and high sugar diet)	Acute exposure: 48h;	food		Gene expression using a 18000-feature cDNA array	96 genes differentially expressed (58 upregulated and 38 downregulated); High sugar and DEHP increased the downregulation of midgut-expressed genes in mixtures containing BPA;	N	N	NR	Y	R1		Y	NS	NS	R2		Y	Y	R1		Y	Y	Y	NR	Y	N	NS	R2		Y	Y	Significance was calculated with standard Fisher's exact tests on contingency tables with counts of genes displaying differential expression.	Y	P	Y	R2		R2
Cao et al., 2016	Bis-(2-ethylhexyl) Phthalate increases insulin expression and lipid levels in Drosophila melanogaster	2016	4	Hexapod	Diptera	Drosophila melanogaster	Carbohydrate assay: 6 replicates per group; Lipid extraction: at least 7 replicates per group; RTqPCR: 8 replicates	from 20 uM to 2 mM; Lipid extraction: only 200 uM	males from egg to 5 days after eclosion	food	ethanol	Effect of DEHP on survival during starvation, circulating sugar and glycogen levels, food intake, activity and sleep amount, expression of insulin like protein (ilp), insulin receptor (inr), adipokinetic hormone (akh) and Akh receptor (akhr) genes using RTqPCR;	DEHP at intermediate concentrations (60, 200, and 600 uM) increased starvation resistance - more than 70 hours of survival against less than 60 for controls; 200 uM decreased circulating levels of glucose and trehalose at T0, increased lipid levels at T0 but decreased it after 24h of starvation; increased ilp5, and inr gene expression in the head, and inr gene expression in the body.	N	N	NR	Y	R1		Y	Y	NR	R1		Y	Y	R1		Y	Y	NS	Y	Y	N	NS	R2		Y	Y	Distributions tested for normality and homogeneity of variance. For experiments with multiple comparisons: one-way ANOVA with Dunnett's post-hoc test	Y	Y	N	R2		R2
Herrero et al., 2017	Transcriptional deregulation of genetic biomarkers in Chironomus riparius larvae exposed to ecologically relevant concentrations of di(2-ethylhexyl) phthalate (DEHP)	2017	4	Hexapod	Diptera	Chironomus riparius	4 replicates per treatment	from 10^-3 to 10^5 ug/L	24, 48, 72 and 96h; and delayed toxicity scenario: 24h of exposure followed by 24h without DEHP	water	ethanol 0.01%	Transcriptional activity of genes related to major cellular pathways, like ribosomal machinery (rpL4, rpL3), the cell stress response (hsc70, hsp70, hsp40, hsp27), the ecdysone hormone pathway (ecr), the energy metabolism (gapdh), and detoxification processes (cyp4g), using RTPCR, and Glutathione S-transferase (gst) activity;	Decrease of ecr gene expression after 48, 72, and 96h and in the delayed toxicity scenario, at 1E-03, 1E-02, 1E-01 and 1 ug/L DEHP; Ecologically relevant concentrations induced a general decrease of expression in genes involved in the ribosomal machinery (rpl13), the cell stress response (hsp70), the energy metabolism (gapdh) and detoxication processes (cyp4g); Most of those gene expressions were…	N	N	NR	Y	R1		Y	Y	NR	R1		Y	Y	R1		Y	Y	Y	Y	Y	N	NS	R2		Y	Y	Normality and homoscedasticity checked using Shapiro-Wilk's and Levene's tests respectively; normalized levels of transcripts and GST enzyme activity: ANOVA followed by Games Howell's or Bonferroni's post hoc tests; if not homogeneous or normally distributed: Kruskal-Wallis' test, and Mann-Whitney's tests	Y	Y	N			R2
Chen et al., 2018	DEHP toxicity on vision, neuromuscular junction, and courtship behaviors of Drosophila	2018	4	Hexapod	Diptera	Drosophila melanogaster	Lifesppan and climbing assays: 7 replicates; ERG: 7 flies per treatment;	Lifespan and climbing assays: 0.05%, 1%, 2%, and 4%; Re-mating assay: 0.1, 0.2, and 0.4%;	Flies kept in DEHP or control culture medium up to experiment?	culture medium		Lifespan, motor function, electroretinogram (ERG) in adults, electrophysiology of neuromuscular junction (NMJ) in larvae, courtship behaviors, and relevant gene expression: Sex peptide (sp), Smooth (sm), Accessory gland proteins 26A, 62F, and 36DE (acp26A, acp62F, and acp36DE respectively), Serpin 28F and 38F (spn28F and spn38F),	DEHP decreased survival rate from 0.2 % in males and from 0.4 % in females; DEHP decreased climbing rate from 0.2 % in males and 0.1 % in females; DEHP affects the electroretinogram in males and females from 0.1 %; DEHP at 0.2 and 0.4 % increased the average of evoked excitatory junctional currents (EJCs) in larvae neuromuscular junctions (NMJ); DEHP decreased mEJC frequency at 0.2 and 0.4 %; DEH…	N	N	NR	Y	R1		Y	Y	NR	R1		Y	NS	R2		Y	Y	Y	Y	P	N	Y	R2		P	Y	survival and climbing curves: log-rank test and Gehan-Breslow-Wilcoxon; other measures: one-way ANOVA and Dunnett's multiple comparison tests - not specified if parametric test assumptions and variance homogeneity checked	Y	Y	P	R2		R2/R4	Number of replicates and duration of exposure not clear for all experiments
Arambourou et al., 2019	Chironomus riparius exposure to field-collected sediments: from subcellular effect to whole organism response	2019	4	Hexapod	Diptera	Chironomus riparius	gene expression and lipidomic analyses: 3 replicates of 5 pooled larvae; mentum shape: 60 larvae; GST and phenoloxidase activities, energy reserves: 12 replicates of 5 pooled larvae; respiration rate: 40 larvae; ECOD analysis: 12 larvae	field-collected sediments from 3 different locations in France	larval exposure for 15 days	sediments		gene expression by RTqPCR, lipidomic analyses, mentum shape, GST activity, phenoloxidase activity, energy reserves, respiration rate, ECOD analysis (activity of cytochrome P450)	Exposure to field collected sediments containing intermediate concentrations of Polyaromatic Hydrocarbons (PAHs) and phthalate induced an increased cell stress response and a delay in male emergence. Sediments the most contaminated with PAHs, phthalate and pesticides (ECH sediments) induced an overexpression of genes involved in endocrine pathways (including ecr), cell stress response and biotran…	N	N	NR	Y	R1		NR	NR	Y	R1		Y	Y	R1		NR	Y	NR	NR	Y	Y	Y	R1		Y	Y	gene expressions: mixed ANOVA model with sediment as the fixed effect and analytical replicate as the random effect; lipidomics: one-way ANOVA; life history traits and biochemical markers: nonparametric Kruskal-Wallis test followed by pairwise Mann-Whitney-Wilcoxon test with Holm p-value correction; times of emergence: Kaplan-Meier model; mentum deformity rate: Chi2 proportion test; FA10 index: F…	NR	Y	P	R2		R2/R4	Not particularly relevant because exposure to field-collected sediments
Chen et al., 2019	Transgenerational impact of DEHP on body weight of Drosophila	2019	4	Hexapod	Diptera	Drosophila melanogaster	at least in triplicates	from 75 and 750 mg/kg/day (i.e. 0.1 and 1% v/v).	Adult lifespan: males and/or females cultured in DEHP or control culture medium, Transgenerational effect: adults treated with DEHP for 24h or 20 days of exposure	culture medium		Parental life span; offspring (resulting from crosses between DEHP and control males and females, in DEHP-free culture medium): emergence, sex ratio, and body weight	Adult life span significantly reduced from 0.5 % DEHP in males and from 0.1 % DEHP in females; High doses (but not low doses) and long term (but not short term) exposures resulted in an increase and decrease of the offspring body weight with DEHP-treated males and DEHP-treated females respectively; Significant decrease in emergence of flies resulting from DEHP-treated females after 20 days of exp…	N	N	NR	Y	R1		Y	Y	NR	R1		Y	NS	R2		Y	Y	Y	Y	P	T	Y	R2		NS	Y	survival and climbing curves: log-rank test and Gehan-Breslow-Wilcoxon; offspring emergence, sex ratio, and body weight: one-way ANOVA and Dunnett's multiple comparison tests - not specified if parametric test assumptions and variance homogeneity checked	Y	Y	N	R2		R2	duration of exposure not clear for all experiments
Sulkova et al., 2022	Effects of DEHP exposure in Calliphora vicina (Diptera: Calliphoridae)	2022	4	Hexapod	Diptera	Calliphora vicina	experiment A: 1 dead male mice inoculated with 50 C. vicina eggs, experiment B: pork liver inocculated with 50 C. vicina eggs, in duplicate	experiment A: mice treated with 4.5 mg DEHP per kg of body weight for 14 days, experiment B: 4.5 mg DEHP per kg of body weight in a pork liver	16h (first instar), 36.5h (second instar), 85h (third instar) and 178h (third instar in the post-feeding phase) after egg hatching	via a DEHP-treated mouse or a pork liver	peanut oil	To investigate the effects of DEHP on the development of an insect used in forensic, by direct exposure and by rearing the insects on a DEHP-treated mice.	Experiment A: Analyses of first and second instar larvae was not possible due to their dispersion in the cadaver and their small size, increased weight of third instar larvae in the postfeeding phase. Experiment B: Lower length of the second instar larvae (p = 0.04), and width of the third instar larvae (p = 0.04), exposed directly to DEHP in a pork liver; possible development delays for some lar…	NS	NS	NR	Y	R1		Y	Y	NR	R1		Y	Y	R1		Y	Y	Y	NR	Y	N	Y	R1		Y	Y	"﻿To verify the normality of the data the Shapiro-Wilk test was per- formed. In the post-feeding phase, in the weight and width analysis, we used a non-parametric test (the Mann-Whitney test) for two independent groups. For further analyzes we applied the statistical software STA- TISTICA 10 (StatSoft) where a parametric T-test with two independent groups for I., II., and III. instar was performe…	P	Y	N	R2		R2
Frat et al., 2023	Impact of single and combined exposure to priority pollutants on gene expression and post-embryonic development in Drosophila melanogaster	2023	4	Hexapod	Diptera	Drosophila melanogaster	Post-embryonic development: five replicates (of a minimum total of 225 eggs) per treatment; gene expression: triplicates of 10 larvae	0.0013, 0.13, 13, and 130 mg/L	post-embryonic development: from egg to pupal stage; gene expression: till four day after egg laying	on top of drosophila medium	ethanol	Follow-up of post-embryonic development and expression of 38 genes from different pathways (EcR, USP, met, ERR, BR-C, HR3, dib, cyp18a1, jheh1, hsf, hsp22, hsp23, hsp40, hsp68, hsdp70, hsp83, hsc70, mtna, mtnb, TI, imd, def, p38, mef2, sirt1, keap1, cnc, cat, phgpx, sod, debcl, creba, cpr, and mdr49)	Increased duration of larval stage at the highest concentration (around 6 days in controls and 10.45 days for 130 mg/L DEHP); significant delay in development for 0.13, 13, and 130 mg DEHP/L; Hormone signaling pathway: upregulation of Broad-complex gene (BR-C) (2.2. fold at 0.0013 mg/L), and cyp18a1 ( 1.6 fold at 0.13 mg/L); HSP signaling pathway: increased expression of hc70 gene (2 fold, at 0.0…	N	N	NR	Y	R1		Y	Y	NR	R1		Y	Y	R1		Y	Y	NS	N	Y	NR	Y	R2		Y	Y	Shapiro test to check for normality and regression and outlier removal test to remove possible outliers; Chi square test for mortality and sex ratio; Gehan-Breslow-Wilcoxon test for developmental curves and one-way ANOVA for stage global duration; Gene expression levels analysed by ANOVA with a permutation test, followed by a Scheffe post-hoc test.	Y	Y	NS	R2		R2
Liu et al., 2024	DEHP and DINP accelerate aging effects in male and female of Drosophila melanogaster depend on AKT/FOXO pathway	2024	4	Hexapod	Diptera	Drosophila melanogaster	lifespan assay: 80 to 100 individuals per treatment; Rapid iterative negative geotaxis (RING) assay: n = 100, three replicates; Fertility and reproductivity: 20 pairs; qRTPCR: 3 replicates;	1 and 10 uM	acute: 24h; chronic: all through the experiment, fertility and reproductivity: 3 days;	drosophila medium	DMSO	Use of the tor, p53, atg13, sirt1, akt, and foxo gene mutant flies. Comparison of exposure to different concentration of DEHP, in acute or chronic exposure, with normal or high fat diet (HFD).	Lifespan: acute exposure had no effect on the lifespan of adults reared with normal food and treated with 1 and 10 uM DEHP; however, in combination with HFD, 10 uM DEHP reduced males' and females' lifespan, with a greater effect on females; Chronic exposure to 1 and 10 uM DEHP significantly decreased male and female mean and maximum lifespan (but not the median lifespan), with normal and HFD diet…	N	NS	NR	Y	R1		Y	Y	NR	R1		Y	Y	R1		Y	Y	P	P	P	NR	Y	R2/R4	duration of exposure not always clear; concentration of DMSO used not found	Y	Y	Check for normality and homogeneity of variance; two group comparison using Tukey's test; multiple group comparison with one-way ANOVA; LSD method used for multiple comparisons	Y	Y	N	R2	the data are confidential	R2
Mayer and Sanders, 1973	Toxicology of phthalic acid esters in aquatic organisms	1973	4	Hexapod	Ephemeroptera	Hexagenia bilineata	NS	bioaccumulation: 0.1 ug/L	acute toxicity: up to 96h; bioaccumulation: up to 14 days	water	NS	Assessment of acute toxicity (up to 96h), DEHP bioaccumulation	After 7 days exposure, accumulation factor of 575 for H. bilineata (water concentration: 0.1 ug/L).	N	N	R4	NS	R4		Y	NS	NS	R4		NS	NS	R4		NS	NS	Y	Y	Y	N	NS	R4		NS	NS		Y	P	N	R4		R4	description of results only but no Materials and method
Lenoir et al., 2012	Ant cuticles: a trap for atmospheric phthalate contaminants	2012	4	Hexapod	Hymenoptera	ants	17 ant species from different localities	NR	NR	NR	NR	Measure of phthalate concentrations in: 1) ants collected in the fields, 2) ant placed in an open phthalate free plastic box, 3) and placed in a closed glass jar. For experiments 2, and 3, analyses were conducted 8, 15 days, and 2 months after collection.	Phthalates are found in ant cuticle and in the different body parts, mainly in ant fat body. Experiment 1: Phthalates were found in ants (around 1mg/kg fresh weight) and other investigated insect species from different places in the world. Experiments 2, and 3: Increased concentration of phthalates with time, for ants kept in open plastic boxes, but not those kept in closed glass jars --> contami…	N	N	NR	Y	R1		P	NR	NS	R2		R4	R4	R4		Y	Y	Y	NR	Y	Y	NS	R2		NS	NR		Y	P	N	R2		R2/R4	Not particularly relevant because levels of phthalates in ants collected in the field, or kept in laboratory in different containers
Cuvillier-Hot et al., 2014	Impact of ecological doses of the most widespread phthalate on a terrestrial species, the ant Lasius niger	2014	4	Hexapod	Hymenoptera	ants Lasius niger	food choice experiment: 3 colonies with 10 workers each; queen egg-laying rate: 30 queens, 10 per treatment group; TBARS assay: 10 replicate per group, per time point; Immune gene expression: 3 x 3 independent colonies	2 ng onto the gaster	queen egg-laying rate: 1 dose per week for 5 weeks; TBARS assay Immune gene expression: 1 dose onto workers' gaster	topic (on the gaster)	methanol (1 uL)	food choice experiment; queen egg-laying rate; lipid peroxidation (TBARS assay) at 24h and 48h; Immune gene expression at 24h, 3 days and 7 days (peptidoglycan-recognition protein - pgrp, vitellogenin - vg, defensin - def, Histone-2A - h2A);	Reduced the egg laying rate in a time dependent manner. Short term exposure did not induce oxidative stress in ant workers but triggered the immune system and increased the expression of genes involved in the immune system (def and vg in fat body at 24h, h2A in whole body at 24h, pgrp in whole body at 7 days). Lasius niger can detect and avoid food containing DEHP.	N	N	NR	Y	R1		Y	Y	NR	R1		Y	Y	R1		Y	Y	Y	NR	Y	NR	NS	R2		Y	Y	Food choice experiment: permutation tests; Number of eggs: likelihood ratio test between two alternative GLMs with a Poisson distribution (with or without the treatment as a dependent variable); lipid peroxidation: ANOVA with general score tests - not specified if parametric test assumptions and variance homogeneity checked	Y	Y	N			R2
Lenoir et al., 2014	Ant cuticular response to phthalate pollution	2014	4	Hexapod	Hymenoptera	ants Lasius niger	3 different colonies for each treatment	2 uL of 200 ng/uL	1 dose	topic (on the abdomen)	methanol (1 - 2 uL)	Disappearance of DEHP from the cuticle of dead or living ants after up to 5 days from exposure	Phthalates are absorbed by ant cuticle but remain detectable at control level. DEHP content in cuticle decreases in living ants but not dead ants suggesting metabolization. Eicosane (control for lipid absorption) also decreases over time.	N	N	NR	Y	R1		Y	Y	NR	R1		Y	Y	R1		Y	Y	Y	NR	Y	NR	NS	R2		Y	Y	ANOVA and Newmann-Keuls post hoc tests - not specified if parametric test assumptions and variance homogeneity checked	Y	Y	N			R2
Lenoir et al., 2016	Phthalate pollution in an Amazonian rainforest	2016	4	Hexapod	Hymenoptera	ants	97 of Solenopsis, 110 from other species	NR	NR	NR	NR	Ants collected from different sites and levels of phthalates, of which DEHP measured	Phthalate content found in ant cuticles depend on the species and follows the gradient of pollution from rain forest to cities. Even ants collected in rainforest contained phthalates in their cuticle. DEHP mean content was 19.5 ng/mg dw in Solenopsis and 0.9 ng/mg in other species.	N	N	NR	NR	R4		NR	NR	NR	R4		NR	Y	R4		NR	NR	NR	NR	NR	Y	NR	R4		Y	Y	ANOVA and Newman-Keuls post hoc test for multiple comparisons	Y	Y	N	R2		R4	Not particularly relevant because levels of phthalates in ants collected in the field
Gomez-Ramos et al., 2019	Exploration of environmental contaminants in honeybees using GC-TOF-MS- and GC-Orbitrap-MS	2019	4	Hexapod	Hymenoptera	Honeybees Apis mellifera	75 honeybees coming from 13 behives	NR	NR	NR	NR	Detection of different contaminants in bees using GC-TOF-MS- and GC-Orbitrap-MS	Diethyl phthalate and DEHP were detected in up to 8% of the 75 adult honeybees sampled in thirteen sites in Spain.	N	N	NR	NR	R4		NR	NR	NR	R4		Y	Y	R1		NR	NR	NR	NR	NR	Y	NR	R4		Y	NR		NR	Y	R4	R4		R4	Not particularly relevant because measurement of pollutants in bees collected on field
Aviles et al., 2019	Effects of DEHP on post-embryonic development, nuclear receptor expression, metabolite and ecdysteroid concentrations of the moth Spodoptera littoralis	2019	4	Hexapod	Lepidoptera	Spodoptera littoralis	ecdysteroid titration: 6 to 15 replicates per treatment and time point; metabolic profiling: 10 replicates per treatment and time point;	nominal concentrations of 100 pg, 1 ng, 10 ng, 1 ug, 10 ug, 500 ug, 5 mg, and 40 mg per gram of food; measured or estimated concentrations: 1.1 ug/g, 3.2 ug/g, 19.7 ug/g, 447.2 ug/g, 4.3 mg/g, and 39.5 mg/g	from 3rd larval instar till chrysalis stage (around 3 weeks)	food	ethanol 0.5%	Concentrations of DEHP in larvae, chrysalis, and adults; effects of DEHP on post-embryonic development, metabolome, level of hemolymphatic ecdysteroids, and expression of ecdysteroid related genes in premetamorphic larvae (day 5, 6, and 7 of last larval instar).	DEHP found in higher concentrations in chrysalises and adults than in larvae; The two highest concentrations induced respectively 30% and 100% larval mortality; Exposure from 1.1 ug/g to 4.3 mg/g DEHP increased larval food consumption without affecting larval weight; General increase of larval stage duration; Intermediate and high concentrations reduced gene expression of usp at days 5, 6 and 7; …	N	N	NR	Y	R1		Y	Y	NR	R1		Y	Y	R1		Y	Y	Y	Y	Y	Y	NS	R2		Y	Y	Data checked for normality (Shapiro-Wilk test) and homogeneity of the variance (Bartlett's test); sex-ratio: bilateral test (Monte-Carlo method); Larval weight and food consumption: Dunnet's test; duration of larval and pupal stages: one-way ANOVA; mortality rate: logistic regression test; hemolymph ecdysteroid concentrations: wilcoxon sum of rank test; gene expression: one-way ANOVA and Student …	Y	Y	N	R2		R2
Aviles et al., 2020	Effects of DEHP on the ecdysteroid pathway, sexual behavior and offspring of the moth Spodoptera littoralis	2020	4	Hexapod	Lepidoptera	Spodoptera littoralis	ecdysteroid concentation: 3 to 6 replicates (of 10 to 17 individuals); gene expression: 6 replicates per treatment; behavioral response to pheromone: 11 to 21 replicates; behavioral response in a competitive behavioral assay: 10 to 17 replicates; mating and egg hatching: 28 to 30 replicates per treatment	nominal concentrations of 100 pg, 1 ng, 10 ng, 1 ug, 10 ug, 500 ug, 5 mg, and 40 mg per gram of food; measured or estimated concentrations: 1.1 ug/g, 3.2 ug/g, 19.7 ug/g, 447.2 ug/g, 4.3 mg/g, and 39.5 mg/g	from 3rd larval instar till chrysalis stage (around 3 weeks)	food	ethanol 0.5%	Measurements of DEHP concentrations in adult males and females; hemolymphatic ecdysteroid concentrations; antennal expression of genes involved in the ecdysteroid pathway (ecr, usp, e75, and e78) and of the effector calmodulin sexual behavior in adult males; success and latency of mating and hatching success in pairs with one control and one contaminates female or male	Downregulation of nuclear receptors and calmodulin gene expressions from 676 ng/g of food, except for 1.1 ug/g of food for ecr and usp; Some effects on male behavior without alteration of the mating rate; Increased ecdysteroid hemolymphatic concentration at 4.3 mg/g of food; First movement of the antennae and first wing fanning delayed at 1/2 equivalent of female pheromone for male exposed to 19.…	N	N	NR	Y	R1		Y	Y	NR	R1		Y	Y	R1		Y	Y	Y	Y	Y	Y	NS	R2		Y	Y	larval and pupal mortality: chi square test; for continuous dependent variables: if normality and homoscedasticity, one-way ANOVA followed by Student's test or Dunnett's test, otherwise non-parametric Kruskal-Wallis test followed by Wilcoxon test of linear regression with permutations test;	Y	Y	N	R2		R2
Rivas et al., 2023	Effects of phthalate and bisphenol plasticizers on the activity of glycolytic enzymes of the moth Spodoptera littoralis	2023	4	Hexapod	Lepidoptera	Spodoptera littoralis	2 technical replicates, 9 individuals per treatment	1.1 ug/g of food	from 4th larval instar to day 6 of 7th larval instar	food	ethanol (0.5%)	Activity of four glycolitic enzymes: hexokinase (every 5 min for 32 min), phosphoglucose isomerase (every minute for 14 min), phosphofructokinase (every 5 minutes for 30 min), and pyruvate kinase (every 3 min for 42 min), using spectrophotometry, during the last larval instar.	Non significant increase in phosphoglucose isomerase activity by 1.49 fold.	N	NS	NR	Y	R1		Y	Y	NR	R1		Y	Y	R1		Y	Y	Y	NR	Y	NR	Y	R1		Y	Y	Log-rank tests for duration of larval instars. If normal distribution and homeoscedasticity, ANOVA followed by Tukey post-hoc test. Kruskal-Wallis test to compare masses among experimental treatments. For higher variability in enzymatic activity, Bartlett test, and F-test if p.value < 0.1.	NR	Y	Y	R2	data available on request	R1/R2
Per Woin and Per Larsson, 1987	Phthalate esters reduce predation efficiency of dragonfly larvae, Odonata; Aeshna	1987	4	Hexapod	Odonata	dragonfly (Aeshna)	8 to 10 replicates, 20 larvae per system	500 mg/L of sediment (500 ppm DEHP fresh weight)	9 weeks	sediments	ethanol (0.1% - 10 mL/L sediment)	Effect of DEHP on dragonfly larvae predatory behavior	Mean DEHP concentration in larvae exposed to 500mg DEHP/L of sediment was of 14.7 ug/g fresh weight as compared to 2.9 ug/g for control larvae. DEHP-treated larvae caught significantly less prey per effort (number of labium extensions) than control larvae (53% and 66% respectively).	N	N	NR	Y	R1		Y	Y	NR	R1		Y	Y	R1		Y	Y	Y	NR	P	NS	Y	R2	behavior measured all through the experiment till day 40	Y	Y	Predation efficiency: one tailed Chi-square test; difference in phthalate levels: Mann-Whitney U-test	Y	P	N	R2		R2

## Sheet: DEHP_arthropods_bis
References	Title	Year	Sorting	Class	Order	Species	Number of replicates	Concentrations	Exposure duration	Mode of exposure	Solvent	Methodology	Observed effects	1) Is a guideline method (e.g., OECD/ISO) or modified guideline used?	2) Is the test performed under GLP conditions?	3) If applicable, are validity criteria fulfilled (e.g., control survival, growth)?	4) Are appropriate controls performed (e.g., solvent control, negative and positive control)?	Result_1	Comment_1	5) Is the test substance identified with name or CAS number? Are test results reported for the appropriate compound?	6) Is the purity of the test substance reported? Or, is the source of the test substance trustworthy?	7) If a formulation is used or if impurities are present: Do, other ingredients in the formulation exert an effect? Is the amount of test substance in the formulation known?	Result_2	Comment_2	8) Are the organisms well described (e.g., scientific name, weight, length, growth, age/ life stage, strain/ clone, gender if appropriate)?	9) Are the test organisms from a trustworthy source and acclimatized to test conditions? Have the organisms not been pre-exposed to test compound or other unintended stressors?	Result_3	Comment_3	10) Is the experimental system appropriate for the test substance, taking into account its physiochemical characteristics?	11) Is the experimental system appropriate for the test organism (e.g., choice of the medium or test water, feeding, water characteristics, temperature, light/dark conditions, pH, oxygen content)? Have conditions been stable during the test?	12) Were exposure concentrations below the limit of water solubility (taking the use of a solvent into account)? If a solvent is used, is the solvent within the appropriate range (i.e., usually < 0.01 %) and is a solvent control included?	13) Is correct spacing between exposure concentrations applied (i.e., if dose-response, between a factor 2 and a factor 10, ideally a factor 3.2)?	14) Is the exposure duration defined?	15) Are chemical analyses adequate to verify concentrations of the test substance over the duration of the study?	16) Is the biomass loading of the organisms in the test system within the appropriate range (e.g., < 1 g/L)?	Result_4	Comment_4	17) Is a sufficient number of replicates used? Is a sufficient number of organisms per replicate used for all controls and test concentrations?	18) Are appropriate statistical methods used?	Statistical analyses	19) Is a concentration-response curve observed? Is the response statistically significant?	20) Are sufficient data available to check the calculation of endpoints and (if applicable) valididty criteria (e.g., control data, concentration-response curves)?	Availability of raw data: through supplementary information, a website, or upon request.	Result_5	Comment_5	Reliability	Comment
Mayer and Sanders, 1973	Toxicology of phthalic acid esters in aquatic organisms	1973	1	Malacostraca	Amphipod	Gammarus pseudolimnaeus	NS	bioaccumulation: 0.1 ug/L	bioaccumulation: up to 14 days	water	NS	DEHP bioaccumulation	After 7 days exposure accumulation factor of 3,900 for G. pseudolimnaeus (water concentration: 0.1 ug/L).	N	N	R4	NS	R4		Y	NS	NS	R4		NS	NS	R4		NS	NS	Y	Y	Y	N	NS	R4		NS	NS		Y	P	N	R4		R4	description of results only but no Materials and method
Thurén and Woin, 1991	Effects of phthalate esters on the locomotor activity of the freshwater amphipod Gammarus pulex	1991	1	Malacostraca	Amphipod	Gammarus pulex	3 replicates for DEHP and 2 for solvent controls	100 and 500 ug/L	for 10 days (5 days pre-exposure and 10 days post-exposure)	water	ethanol 0.0025%	Effects on locomotory activity for 25 days, amount of adsorbed and bioaccumulated phthalate	Exposure to 500 ug/L DEHP decreased overall locomotor activity, even during the post-exposure period, a small but not significant increase was observed at 100 ug/L DEHP. Adsorbed and accumulated DEHP were respectively 62(10) and 87(46) ug/g for 100 ug/L DEHP, and 2293 (801) and 1998 (747) ug/g for 500 ug/L exposure.	N	N	NR	Y	R1		Y	NS	R4	R4		Y	Y	R1		Y	Y	Y	NR	Y	N	Y	R2		Y	Y	Kruskal-Wallis non-parametric analysis of variance	Y	Y	N	R2		R2
Call et al., 2001	An assessment of the toxicity of phthalate esters to freshwater benthos. 1. Aqueous exposures	2001	1	Malacostraca	Amphipod	Hyalella azteca	4 replicates	around 0.05 mg/L	7 to 14 day old H. azteca and 9 to 11 day old C. tentans for 10 days	water		Acute toxicity and dry weight in C. tentans	15% mortality at 0.05 mg/L, exceeding DEHP water solubility (0.003 mg/L);	N	N	NR	Y	R1		Y	Y	NR	R1		Y	Y	R1		P	Y	N	N	Y	Y	NS	R2/R3		Y	Y		N	P	N	R2		R2/R3	Not particularly relevant because acute toxicity
Yildirim et al. 2021	Toxicological effects of di-(2-ethylhexyl) phthalate in Gammarus pulex: a biochemical and histopathological assessment	2021	1	Malacostraca	Amphipod	Gammarus pulex	10 replicates per group; histopathology: Bouin (n = 5), and 10% buffered neutral formalin (n = 5)	1/4, 1/8, and 1/16 of 96h LC50 (0.079 ppm) i.e. 0.02 (group A), 0.01 (group B), and 0.005 (group C) mg/L	24 and 96h	water		Static method to determine LC50; activities of Superoxide dismutase (SOD), catalase (CAT), cytochrome P450 1A1 (CYP1A1), and glutathione S-transferase (GST); apoptosis determination (caspase method); histopathological analyses	96h LC50 of 0.079 ppm; Increased CAT activity at 24h (except for 0.02 mg/L) and 96h; Increased SOD and GST (except at 0.02 mg/L) activities at 96h; Gills was the main organ affected by the treament: 24h: vacuolization, reduced or non-existing hemolymphatic ducts, hemolymphatic lacunae filled with hemolymph; 96h: gill collapse and hyperplasia, moderate to strong immunoreactivity	N	N	NR	Y	R1		Y	Y	NR	Y1		Y	Y	R1		Y	Y	Y	Y	Y	N	Y	R2		NS	Y	one way ANOVA and Duncan's multiple range tests between treatmenst, two-tailed independent t-test between exposure times - not specified if parametric test assumptions and variance homogeneity checked	Y	P	N	R2	All data supposed to be in the manuscript, but no semi-quantitative data for immunohistochemistry	R2
Green-Ojo et al., 2024	Evaluation of precopulatory pairing behaviour and male fertility in a marine amphipod exposed to plastic additives	2024	1	Malacostraca	Amphipod	Echinogammarus marinus	Pairing experiment: 20 x 1 pair per treatment; Sperm count: 15 males per treatment	0.5, 5, 50 and 500 ug/L	pairing experiment: 24, 48, 72, and 96h;	artificial seawater (ASW)	DMSO (0.01%)	Studying the pairing behaviour and assess sperm count of E.marinus after exposure for 24, 48, 72, and 96h	Pairing experiment: significant decrease (45%) in repairing at 500 ug/L; significant effect of concentration on contact time and repairing time; Sperm counts were not significantly affected by DEHP concentrations.	N	NS	NR	Y	R1		Y	Y	NR	R1		Y	Y	R1		Y	Y	Y	Y	Y	P	Y	R2	"We reported the nominal values of the test compounds owing to the limitations of the analytical methods for these volumes"	Y	Y	Krustal-Wallis test performed separately for each test compound; Dunn's procedure for pair-wise comparison as post-hoc test with Bonferroni correction; binomial logistic regressions to test the effect of concentration and time of exposure onre-pairing over the 96h; effect on sperm concentration assessed by one-way ANCOVA.	Y	Y	Y	R1	data available on request	R1/R2
Laughlin et al., 1978	The effects of three phthalate esters on the larval development of the grass shrimp Palaemonetes pugio (Holthuis)	1978	1	Malacostraca	Decapod	The grass shrimp Palaemonetes pugio	3 hatches of 25 larvae per treatment	0, 100, 500, 750 and 1000 ppb	throughout larval stage	water	acetone (0.01 %)	Survival and developmental rate	DEHP at concentrations up to the solubility limit (1ppm) did not affect survival and developmental rate of the larva.	N	N	NR	Y	R1		Y	NS	NS	R2		Y	Y	R1		Y	Y	Y	P (not for the two highest concentrations)	Y	Y	Y	R2		Y	Y	One-way ANOVA - not specified if parametric test assumptions and variance homogeneity checked	N	N	N	R2		R2
Hu et al., 2016	Phthalate monoesters as markers of phthalate contamination in wild marine organisms	2016	1	Malacostraca	Decapod	prawns	20 prawn from 2 species	NR	NR	NR	NR	Measurement of DEHP and MEHP in prawns sampled in the field	In prawn DEHP concentrations varied between ND and 212 ng/g ww and MEHP concentrations between ND and 61.6 ng/g ww	N	N	NR	NR	R4		Y	NR	NR	R4		Y	Y	R1		NR	NR	NR	NR	NR	NR	NR	R4		Y	NR		NR	Y	P	R2		R2/R4	Measure of DEHP and MEHP levels in field samples
Park et al., 2019	Characterization and transcriptional response of ecdysone receptor gene in the mud crab Macrophthalmus japonicus: effects of osmotic stress and endocrine disrupting chemicals	2019	1	Malacostraca	Decapod	Macrophthalmus japonicus	2 individuals per treatment and time point	1, 10, and 30 ug/L	days 1, 4, and 7 days	water	acetone (< 0.05 %)	Gene expression of ecdysteroid receptor ecr in hepatopancreas and gills by RTqPCR.	Gills: increased expression for all concentrations at days 1 and 4, and for 1 ug/L at day 7; Hepatopancreas: increased expression for all concentration at days 1 and 7, and for 1 ug/L at day 4.	NS	NS	NR	Y	R1		Y	Y	NR	R1		Y	Y	R2		Y	NS	Y	Y	Y	N	NS	R2		P	Y	one-way ANOVA followed by Turkey's multiple comparison test - not specified if parametric test assumptions and variance homogeneity checked	Y	Y	N	R2		R2
Park et al., 2019	Environmental pollutants impair transcriptional regulation of the vitellogenin gene in the burrowing mud crab (Macrophthalmus japonicus)	2019	1	Malacostraca	Decapod	Macrophthalmus japonicus	3 individuals per treatment and time point	1, 10, and 30 ug/L	days 1, 4, and 7 days	water	acetone (< 0.05 %)	Gene expression of vitellogenin vtg in hepatopancreas and ovary by RTqPCR.	Ovary: increased expression at 10 and 30 ug/L day 1, and at all concentrations at days 4, and 7 ; Hepatopancreas: increased expression at 1 and 30 ug/L day 1, at all concentrations day 4, and at 1 and 10 ug/L day 7.	NS	NS	NR	Y	R1		Y	Y	NR	R1		Y	Y	R1		Y	NS	Y	Y	Y	N	Y	R2		Y	Y	two-way ANOVA - not specified if parametric test assumptions and variance homogeneity checked	Y	Y	P	R2		R2
Park et al., 2019	Endocrine-disrupting chemicals impair the innate immune prophenoloxidase system in the intertidal mud crab, Macrophthalmus japonicus	2019	1	Malacostraca	Decapod	Macrophthalmus japonicus	3 individuals per treatment and time point	1, 10, and 30 ug/L	days 1, 4, and 7 days	water	acetone (< 0.05 %)	Survival rate, phenoloxidase (PO) activity, and gene expression of immune related genes (pro-po, lipopolysaccharide and beta-1,3-glucan-binding protein - lgbp, peroxinectin - pe, serine protease inhibitor - serpin, and trypsin - tryp) in hepatopancreas and gills by RTqPCR.	Decreased survival rate at 30 ug/L. Gills: decreased expression at day 7 (pro-po), day 1 (lgbp, pe), increased expression at day 1 (serpin), altered expression day 7 (serpin); decreased PO activity at day 7 (all concentrations), and 1 (only for 30 ug/L). Hepatopancreas: decreased expression at day 7 (pro-po), increased expression at day 1 (lgbp), at day 7 (pe), for all days (serpin, and trypsin);…	NS	NS	NR	Y	R1		Y	Y	NR	R1		Y	Y	R1		Y	NS	Y	Y	Y	N	NS	R2		Y	Y	one-way ANOVA followed by Turkey's multiple comparison test - not specified if parametric test assumptions and variance homogeneity checked	Y	Y	P	R2		R2
Tiwari et al., 2019	Environmental distribution and ecotoxicological concerns of phthalic acid esters in creek ecosystem	2019	1	Malacostraca	Decapod	crab	NS	NR	NR	NR	NR	Identification and quantification of 14 phthalic acid ester (PAEs), of which DEHP, in seawater, fish and crab, across Thane Cree, Mumbai India, using GC-MS technique	DEHP concentrations were found to be around 8.9 ug/g dw in crabs; 31.6 ug/g dw in fish, and 19.8 ug/L in seawater	N	N	NR	NR	R4		Y	NR	NR	R4		P	NR	R4		Y	NR	NR	NR	NR	NR	NR	R4		NS	NS		NR	Y	N	R4		R4	Not particularly relevant because DEHP content in samples collected in the field
Park et al., 2020	Effects of di-(2-ethylhexyl) phthalate on Transcriptional Expression of Cellular Protection-Related HSP60 and HSP67B2 Genes in the Mud Crab Macrophthalmus japonicus	2020	1	Malacostraca	Decapod	Macrophthalmus japonicus	10 crabs per treatment, in triplicate	1, 10, and 30 ug/L	1, 4, and 7 days	in sea water	acetone (< 0.5 %)	Caracterisation of hsp60 and hsp67b2 gene expression in different tissues, and their expressions after exposure to DEHP in gills and hepatopancreas, using RT-qPCR.	hsp60: increased gene expression in gill and hepatopancreas for all concentrations at day 1; in gills, increased expression at 1 ug/L, day 4 and decreased expression at 10 and 30 ug/L day 7; decreased expression in hepatopancreas at 10 ug/L day 4 and at 10 and 30 ug/L day 7. Higher increase in the gill. hsp67b2: increased gene expression in gill and hepatopancreas for all concentrations, all days…	N	N	NR	Y	R1	a solvent control but no control without solvent	Y	Y	NR	R1		P	P	R2	Crabs coming from a marine products market, age and sex not specified	Y	Y	Y	Y	Y	N	Y	R2	solvent concentration of 0.5 % max, but a priori inferior to NOEC; DEHP not measured in water; static system but DEHP and seawater added each day	Y	Y	Two way ANOVA - not specified if parametric test assumptions and variance homogeneity checked	Y	P	N	R2	Only mean and standard deviation represented	R2
Yurdakok-Dikmen et al., 2020	In vitro effects of selected endocrine disruptors (DEHP, PCB118, BPA) on narrow-clawed crayfish (Astacus leptodactylus) primary cells	2020	1	Malacostraca	Decapod	Astacus leptodactylus	NS	between 0.208 and 426.74 nM	24h	in cell media	Leibovitz-15 medium (L15)	Preparation of primary cultures of hepatopancreas, mucle, gill, intetine and gonads; and effects of DEHP on them	IC50 between 0.345 nM (male muscle) and 19.99 nM (female gill). Gonads and muscle more sensitive than the other organs (i.e., hepatopancreas, gill, and intestine)	N	N	NR	Y	R1		Y	Y	NR	R1		Y	Y	R1		Y	NR	Y	NS	Y	NR	NR	R4	DEHP dissolution in Leibovitz medium?	NS	Y	graphical determination of IC50, Mann-Whitney U test for differences between treatments and independent t test for differences between tissues - parametric test assumptions and homogeneity checked	NR	N	N	R4		R4
Kim and Kwak, 2022	EDCs trigger immune-neurotransmitter related gene expression, and cause histological damage in sensitive mud crab Macrophthalmus japonicus gills and hepatopancreas	2022	1	Malacostraca	Decapod	Macrophthalmus japonicus	mortality: triplicates, 20 crabs per treatment; gene expression: triplicates, 3 crabs per treatment per sampling day ( days 1, 4 and 7); histology: triplicates	1, 10, 30 ug/L	mortality, histology: 7 days; gene expression: 1, 4, and 7 days	in water	acetone (< 0.5%? - stock solution at 10 mg/L)	Phylogenetic analyses of gamma-aminobutyric acid transporter subtype 2 (GAT-2) and glutamine synthetase (GS); gene expression of GAT-2 and GS by RTqPCR (with glyceraldehyde-3-phosphate dehydrogenase - GADPH as housekeeping gene), in different organs (gills, hepatopancreas, muscle, gonad, heart, and stomach); gene expression in gill and hepatopancreas after exposure to DEHP; histopatology of gill …	Expression of GS gene mainly in gill, hepatopancreas and stomach, then gonad, and expression of GAT-2 gene mainly in gill, hepatopancreas then stomach and gonad. DEHP: In gill: decreased expression of GAT-2 and GS genes for all concentrations at day 1 (not significant for GAT-2 at 10 ug/L); increased GAT-2 gene expression on day 4 at 10 and 30 ug/L, and increased expression on day 7 at 1 and 10 u…	N	N	NR	Y	R1		Y	Y	NR	R1		Y	P	R2	Time of acclimatation to laboratory conditions not specified	Y	Y	P	Y	Y	P	NS	R2	DEHP concentrations in water cheched, but no details on the protocol and results in the article. Solvent concentration maybe a bit high, but solvent control included in the experiment.	Y	Y	"All BPA and DEHP treatment groups were compared to the control group by a one-way analysis of variance (ANOVA) followed by Dunnett’s multiple tests implemented in SPSS 12.0 KO (SPSS Inc., Chicago, IL, USA)."	Y	Y	N	R2		R2
Forget Leray et al., 2005	Impact of endocrine toxicants on survival, development, and reproduction of the estuarine copepod Eurytemora affinis (Poppe)	2005	2	Copepod	Calanoid	Eurytemora affinis	acute exposure: 6 replicates of 5 nauplii for controls, 4 replicates for the other treatments; chronic naupliar exposure: 12 replicates for control, 4 or 6 for solvent control, and 4 for the other treatments;	chronic exposure: 109 ug/L (NOEC), or 54.5 ug/L (1/2 NOEC) when in combination with E2 (1/2 NOEC = 3 ug/L)	acute exposure: nauplii for 96h; chronic naupliar exposure: nauplii for 10 days; bioassay: nauplii (<24h post-release) till adulthood (upt to 38 days)	water	DMSO (0.01%)	Short and long-term toxicity of DEHP, and assessment of the effects of DEHP alone or with E2, on global development, length of naupliar and copepodid stages, and time before molting of adult	96h LC50 of 511 ug/L; 10-day NOEC and LOEC (on survival) of 109 ± 29 ug/L and 245 ± 38 ug/L; DEHP inhibited naupliar development as no nauplii reached the copepodid stage and died, but this was not observed when in binary mixture with E2.	P (for acute toxicity test)	N	R4	Y	R1	﻿ISO/CD 14669 - Determination of acute lethal toxicity to marine copepods (Copepoda, crustacea) - Thompson, 1995	Y	Y	NR	R1		Y	Y	R1		Y	Y	Y	NR	Y	N	Y	R1		Y	Y	Fisher's exact test to calculate the NOEC and LOEC; Turkey's multiple comparison test for number of days to reach sexual maturity and sex-ratio	Y	Y	N	R2		R2
Heindler et al., 2017	Toxic effects of polyethylene terephthalate microparticles and Di(2-ethylhexyl) phthalate on the calanoid copepod, Parvocalanus crassirostris	2017	2	Copepod	Calanoid	Parvocalanus crassirostris	adult acute toxicity: 5 replicates with 10 females per treatment; nauplii acute toxicity: 3 replicates per treatment; reproduction test: 10 replicates of 20 females and 4 males; population size: 4 replicates of 36 adults and 68 nauplii per treatment; gene expression: 3 replicates per treatment	adult acute toxicity: 160, 320, 640, 1280, 2560, and 5120 ug/L; nauplii acute toxicity: 0.06, 0.48, 3.81, 20.52, 244.14, and 1953.13 ng/L; reproduction test: 0.3, 1, and 3 ug/L; population size: DEHP at 0.11 ng/L; gene expression: 0.1 ng/L	acute toxicity: 48h with adult females sexually mature, and nauplii from the 3rd nauplii stages; reproduction test: 5 days; population size: 6 days exposure and 18 days for recovery or 24 days of exposure; gene expression: up to 24 days	water for acute toxicity tests and gene expression; but in food for reproductive and population size tests	ethanol (only for high concentrations (> 1280 ug/L) and a solvent control)	Assessment of the effects on mortality, productivity, population sizes and gene expression (Histone 3 - h3 and hsp70-like)	48h LC50 was 1.04 ng/L for nauplii; none could be determined for adults. 6 days adult exposure to 0.1-0.3 ug/L DEHP reduced egg production with no recovery 18 days later. 6 days exposure followed by 18 days recovery or 24 days exposure reduced population size. Six-day exposure to DEHP decreased Histone 3 (h3) gene expression, but this was not observed after 18 days of recovery.	P (for acute toxicity test)	N	R4	Y	R1	Weber, 1991 - Methods for measuring the acute toxicity of effluents and receiving waters to freshwater and marine organisms - Environmental Monitoring Systems Laboratory - Office of Research and Development - US Environmental Protection Agency	Y	Y	NR	R1		Y	Y	R1		Y	Y	Y	Y	Y	N	Y	R2		Y	Y	After testing for normality and homogeneity of variance, one-way ANOVA and Tukey's post hoc analysis; RTqPCR results using a model with treatment and generation as fixed effects and individuals as random effects	Y	Y	N	R2		R4/R3	Use of very low nominal concentrations of DEHP without checking the real concentrations in the water. But on Fig 2 used to calculate LC50 in nauplii, x axis on ng/mL instead of ng/L?
Seo et al., 2006	Small Heat Schock Protein 20 gene (Hsp20) of the intertidal copepod Tigriopus japonicus as a possible biomarker for exposure to endocrine disruptors	2006	2	Copepod	Harpacticoid	Tigriopus japonicus	in triplicates	hsp20 gene expression: 0, 125, 250, 500, and 1000 ug/L	48h using adult copepods	water	DMSO (0.001%)	48h acute exposure test, hsp20 gene expression using RT-PCR	Decreased survival rate between 7 and 10 mg/L; No effects on hsp20 gene expression	N	N	NR	Y	R1		Y	NS	NS	R2		Y	Y	R1		Y	Y	Y	Y	Y	N	Y	R2		Y	Y	One-way ANOVA followed by Dunnett's multiple comparison test - not specified if parametric test assumptions and variance homogeneity checked	N	Y	N	R2		R2
Mayer and Sanders, 1973	Toxicology of phthalic acid esters in aquatic organisms	1973	3	Branchiopod	Diplostraca	Daphnia magna	NS	D. magna reproduction test: 3, 10, 30 ug/L	acute toxicity: up to 96h; bioaccumulation: up to 14 days; D. magna reproduction test: up to 21 days	water	NS	Assessment of acute toxicity (up to 96h), DEHP bioaccumulation, and D. magna reproductive effects	96-h LC50 > 10 mg/L ; After 7 days exposure accumulation factor of 420 for D. magna (water concentration: 0.3 ug/L); Exposure to DEHP for 21 days at 3, 10 and 30 ug/L, reduced D. magna fecundity with a reduction of offspring number of 60, 70 and 83% respectively.	N	N	R4	NS	R4		Y	NS	NS	R4		NS	NS	R4		NS	NS	Y	Y	Y	N	NS	R4		NS	NS		Y	P	N	R4		R4	description of results only but no Materials and method
Metcalf et al., 1973	Uptake and fate of Di-2-ethylhexyl Phthalate in aquatic organisms and in a model ecosystem	1973	3	Branchiopod	Diplostraca	Daphnia magna		0.1 and 10 ppm (radiolabelled DEHP)	1, 6, 12, 24, and 48h	water	acetone	Exposure of individuals to radiolabelled DEHP and measure of DEHP uptake	High accumulation of DEHP and slow degradation. Exposure to 0.1 ppm of DEHP for 48h resulted in biological concentrations of 18.26 ppm and exposure to 10 ppm DEHP for 48h resulted in 1551 ppm DEHP in the organism.	N	N	NR	Y	R4		Y	Y	NR	R1		P	R4	R4		R4	R4	Y	NR	Y	N	NS	R4		NS	NS		Y	N	N	R4		R4
Sanders et al., 1973	Toxicity, residue dynamics, and reproductive effects of phthalate esters in aquatic invertebrates	1973	3	Branchiopod	Diplostraca	Daphnia magna	10 individuals	3, 10 and 30 ug/L	2 weeks	water	ethanol 0.01%	Effect of DEHP on fecundity, magnification factor	60% and 80% decreased in fecundity after 3 weeks of exposure at 3 and 30 ug/L respectively; Magnification factor of 1200, 2500, and 5200 after exposure to 0.3 ug/L at days 1, 2, and 7	N	N	NR	Y	R1		Y	N	NS	R4		Y	Y	R1		Y	Y	Y	Y	Y	P	NS	R2		P	NS		Y	Y	N	R2		R2/R4
Brown and Thompson, 1982	Phthalates and the aquatic environment: part I - the effect of Di(2-ethylhexyl) phthalate (DEHP) and di-isodecyl phthalate (DIDP) on the reproduction of Daphnia magna and observations on their bioconcentration	1982	3	Branchiopod	Diplostraca	Daphnia magna	acute toxicity: 4 replicates of 5 daphnia per treatment; reproduction test: 4 control replicates and duplicates for each treatment and solvent control	acute toxicity: 56, 100, 180, and 320 ug/L; reproduction test: 3.2, 10, 32, and 100 ug/L	acute toxicity: less than 24h old daphnia for 48h; reproduction test: for 21 days	water	acetone (0.05 %)	Acute toxicity, effect on reproduction, bioaccumulation	D. magna exposure to DEHP at up to 100 ug/L for 21 days induced no effects on reproduction. Mean measured bioconcentration factor for parent Daphnia was of 209.	P	N	R4	Y	R1	use of similar procedures to those described in OECD (1981) - Guideline method 202: Daphnia sp. 14-day reproduction test (including an acute immobilisation test)	Y	Y	NR	R1		Y	Y	R1		Y	Y	Y	Y	Y	P	Y	DEHP solubility and stability in water tested in another set-up		Y	Y	reproduction: one-way ANOVA - not specified if parametric test assumptions and variance homogeneity checked	N	Y	N	R2		R2
Knowles et al., 1987	Chronic effects of Di-2-ethylhexyl phthalate on biochemical composition, survival and reproduction of Daphnia magna	1987	3	Branchiopod	Diplostraca	Daphnia magna	4 replicates with 20 daphnia per treatment	0, 12, 27, 72, 158 and 811 ug/L	less than 24h old daphnia for up to 21 days	water	acetone 0.005%	levels of protein, RNA, DNA, glycogen and total lipid, effects on survival and reproduction at days 7 and 21	Exposure to 158 ug/L DEHP induced D. magna surfacing behavior at day 0, and reduced DNA content and increased RNA/DNA ratio on day 7. Exposure to 811 ug/L reduced survival (days 7 and 21) and reduced the content of proteins (day 7), RNA (day 7), DNA (day 7) and glycogen (days 7 and 21).	N	N	NR	Y	R1		Y	Y	NR	R1		Y	Y	R1		Y	Y	Y	Y	Y	N	Y	R1		Y	Y	One-way ANOVA and Student Newman Keuls' test - not specified if parametric test assumptions and variance homogeneity checked	Y	Y	N	R2		R2
Rhodes et al., 1995	Chronic toxicity of 14 phthalate esters to Daphnia magna and rainbow trout (Oncorhynchus mykiss)	1995	3	Branchiopod	Diplostraca	Daphnia magna	4 replicates with 20 dapnia per treatment	0.026, 0.045, 0.077, 0.16, and 0.29 mg/L	less than 24h old daphnia for 21 day	water		Adult survival and offspring production	Survival more sensitive than reproduction. Decrease in survival from 0.16 mg/L, no observed significant effect on reproduction	N	N	NR	Y	R1		Y	Y	NR	R1		Y	Y	R1		Y	Y	Y	Y	Y	Y	NS	R2		Y	P	Geometric mean maximum acceptable toxicant concentraiton (GM - MATC)	Y	Y	N	R2		R2
Jonsson and Baun, 2003	Toxicity of mono- and diesters of o-phthalic esters to a crustacean, a green alga, and a bacterium	2003	3	Branchiopod	Diplostraca	Daphnia magna	immobilization test: 4 replicates of 5 animals per treatment, 8 replicates for controls		immobilization test: less than 24h old daphnia for up to 48h	water		EC10 and EC50 for immobilization at 24 and 48h	Difficulty to assess DEHP toxicity in water due to low water solubility	P (for acute toxicity test)	N	R4	Y	R1	﻿ISO 6341 - Water quality - Determination of the inhibition of the mobility of Daphnia magna Strauss (Cladocera, crustacea) - 1989	Y	Y	NR	R1		Y	NS	R4		P	R4	N	Y	Y	N	NS	R2		Y	Y		NS	P	N	R4		R4	Partially relevant because acute toxicity
Park and Choi, 2007	Cytotoxicity, genotoxicity and ecotoxicity assay using human cell and environmental species for the screening of the risk from pollutant exposure	2007	3	Branchiopod	Diplostraca	Daphnia magna	acute toxicity: 10 replicates; Comet assay: 15 individuals	comet assay: 0.001, 0.009, 0.088 uM	D. magna less than 24h-old for 24h	water		acute toxicity (using immobilization as an endpoint) and genotoxicity test (comet assay)	24h EC10, EC50 and EC90 of respectively 0.97, 1.82, and 3.40 uM	N	N	NR	Y	R1		Y	N	NS	R2		Y	Y	R1		Y	Y	Y	Y	Y	N	NS	R2		P	Y	Log-probit transformation of the data to estimate EC10, EC50 and EC90 and the corresponding 95% confidence intervals; Comet assay: ANOVA with Dunnett's multiple comparison test - not specified if parametric test assumptions and variance homogeneity checked	Y	Y	N	R2		R4	not particularly relevant because acute toxicity test
Scanlan et al., 2015	Gene transcription, metabolite and lipid profiling in Eco-indicator Daphnia magna indicate diverse mechanisms of Toxicity by legacy and emerging Flame-retardants	2015	3	Branchiopod	Diplostraca	Daphnia magna	acute toxicity: 4 replicates of 5 daphnids mRNA microarray: 4 arrays per treatment	acute toxicity: mRNA microarray: 1/10 LC50 (0.33 mg/L)	acute toxicity: first instar larvae (<24h old) for 48h mRNA microarray: adult daphnids (14 day-old) for 48h	water	DMSO	Acute toxicity and mRNA expression using a microarray	48h LC50 value for DEHP was 3.31mg/L. Microarray experiments showed that DEHP would affect tyrosine metabolism	P (for acute toxicity test)	N	R4	Y	R1	U.S. EPA - Methods for measuring the acute toxicity of effluents and receiving waters to freshwater and marine organisms - 2002	Y	Y	NR	R1		Y	Y	R1		Y	Y	Y	NR	Y	N	Y	R2		Y	Y	Use of tools and methodologies relevant to omic data analyses	NR	Y	Y	R1		R2
Huang et al., 2016	Joint toxicity of two phthalates with waterborne copper to Daphnia magna and Photobacterium phosphoreum	2016	3	Branchiopod	Diplostraca	Daphnia magna	in triplicates	acute toxicity: 0, 0.1, 0.3, 0.6, 1, 2, 3, 4 mg/L; in combination with 0.14 mg/L Cu(II): 0, 0.8, 1.6, 2.4, 3.2, 4 mg/L	acute single toxicity:24h	water	DMSO (<0.66 % mass fraction)	Effect of DEHP (with or without Cu) on acute toxicity (immobilization as an endpoint),	24h EC50 of 2.1 mg/L without Cu; when with Cu toxicity less than the sum of the two compounds' toxicity, suggesting an antagonism effect	N	N	NR	Y	R1		Y	Y	NR	R1		Y	Y	R1		Y	Y	Y	P	Y	Y	NS	R2		Y	Y	acute toxicity determined following the National standard method of China (GB/T 13266-1991)	Y	Y	N	R2		R2	Partially relevant because acute toxicity
Jordao et al., 2016	Compounds altering fat storage in Daphnia magna	2016	3	Branchiopod	Diplostraca	Daphnia magna	life history: 10 replicates; Nile red fluorescence: 50 replicates	Life history: up to 6.9 uM; Nile red fluorescence: from 0.025 to 0.51 uM	Daphnia from the end of the 3rd juvenile instar, till the adolescent instar (3 days)	water	acetone (0.01 %)	body length, lipid droplet quantification using Nile red fluorescence, triacylglycerols in post-spawning females	24h LOEC and EC50 on feeding rate were respectively 5.1 and 6.9 uM. No effect were observed on molt for the highest tested concentration (6.9 uM). DEHP reduced growth and fat storage (LOEC and EC50 of 0.51 and 0.4 uM, respectively), although, as those two endpoints are correlated, DEHP was not considered as altering fat storage in the study.	N	N	NR	Y	R1		Y	Y	NR	R1		Y	Y	R1		Y	Y	Y	Y	Y	P	Y	R2		Y	Y	ANOVA and one-sided Dunnett's post hoc test after testing for normality and variance homoscedasticity	Y	Y	N	R2		R2
Wang et al., 2018	Di-(2-ethylhexyl) Phthalate exposure modulates antioxidant enzyme activity and gene expression in juvenile and adult Daphnia magna	2018	3	Branchiopod	Diplostraca	Daphnia magna	acute toxicity: 5 replicates of 10 juveniles each per treatment; Other experiments: 4 replicates of 600 juveniles or 500 adults each per treatment	acute toxicity: 0.4, 0.6, 0.8, 1.0, and 1.2 mg/L in juveniles and 0.2, 0.3, 0.4, 0.5, and 0.6 in adults; Other experiments: 0.06 and 0.1 mg/L	juveniles (< 24h old) or adults (> 96h old) for 24h and 48h	water	acetone 0.004 % v/v	Effects of DEHP on acute toxicity, oxidative damage, antioxidant enzyme activities, and gene expression patterns of antioxidant enzymes in juveniles and adults - MDA: malondialdehyde, GST: glutathione-S-transferase, SOD: super-oxide dismutase, T-AOC: total anti-oxidant capacity	DEHP LC50 were : 0.83 mg/L (24h), 0.56 mg/L (48h) in juvenile, and : 0.48 mg/L (24h), 0.35 mg/L (48h) in adults. Juveniles: decreased MDA content, T-AOC activity, CAT activity, SOD activity at 24h (from 0.1 mg/L) and 48h (from 0.06 mg/L); increased SOD and T-AOC activities at 0.06 mg/L 24h; increased GST activity at 24h but decreased at 48h; Adults: increased MDA content, T-AOC activity, SOD acti…	Y	N	R4	Y	R1	OECD guidelines for the testing of chemicals. Methods Molec Biol 947:37-56 - 2004	Y	Y	NR	R1		Y	Y	R1		Y	Y	Y	P	Y	N	Y	R2		Y	Y	LC50 and 95% confidence limits calculated by Probit analysis; linear mixed model with time and concentrations of the exposure as well as their interaction as fixed effects, and experimental replicate as random factor	Y	Y	N	R2		R2
Le et al., 2019	Transgenerational effects of the plasticizer, di-2-ethylhexyl phthalate on survival, growth, and reproduction of Daphnia magna.	2019	3	Branchiopod	Diplostraca	Daphnia magna	10 beakers with 2 neoates per treatment, per generation.	5, 50, and 500 ug/L	for 21 days (in generations F0, F1, and F2)	water	methanol (0.05 %)	Assessment of survival and reproduction in F0, F1, and F2 generations; body length measured in F0 generation.	Strong increase of the reproduction in F0 and F1; No effect on survival in F0 and F1, but strong decrease in survival (45 - 50% as compared to controls) in F2; Decreased body length in F0 at 500 ug/L.	NS	NS	NR	NS	R4	control water or control solvent?	Y	Y	NR	R1		Y	Y	R1		Y	Y	Y	Y	Y	N	Y	R1		Y	P	Body size in F0: Kruskal-Wallis test	Y	P	N	R2		R2
Seyoum and Pradhan, 2019	Effects of phthalates on development, reproduction, fat metabolism and lifespan in Daphnia magna	2019	3	Branchiopod	Diplostraca	Daphnia magna	survival and development: 5 replicates of 5 animals; qRTPCR: 6 replicates of 20 pooled daphnia; fat staining: 10 animals per treatment; reproduction: triplicates of 10 daphnia;	1 and 10 uM (only 1 uM for reproduction and lifespan study)	survival: 6, 24, and 48h; development: 2 weeks; reproduction: lifespan study	water	DMSO (0.1%)	Hatching, survival and developmental abnormality; fat metabolism; reproduction and lifespan study	DEHP (1 uM) reduced body length at day 14; Altered stress response: reduced gene expression of hsp70 (1 and 10 uM), hsp90 (1 uM), and metallothionein mt-a (1 and 10 uM), increased gene expression of catalase - cat (10 uM), and death associated protein 1 - dap1 (10 uM); Altered fat metabolism: reduced gene expression of hormone receptor 96 - hr96 (1 uM), Niemann Pick type C - npc1b (1 and 10 uM), …	N	N	NR	Y	R1		Y	Y	NR	R1		Y	Y	R1		Y	Y	Y	NR	Y	N	Y	R2		Y	Y	One-way ANOVA followed by Dunnett post-test; lifespan assay: Mantel-cox test - not specified if parametric test assumptions and variance homogeneity checked	Y	Y	P	R2		R2
Nguyen et al., 2020	Single and combined effects of Di-2-ethylhexyl phthalate and bisphenol A on life traits of the tropical micro-crustacean Ceriodaphnia cornuta	2020	3	Branchiopod	Diplostraca	Ceriodaphnia cornuta	10 replicates per treatment	DEHP : 50 and 500 ug/L; BPA + DEHP at 50 ug/L each	neonates (less than 24h old) for 10 days	water	acetone (0.01 % ?)	Effects on mortality, reproduction, and morphological endpoints	No significant effect on mortality; Marginal increase in reproduction; Increased body length; Mixture with synergistic effect on reproduction (decreased reproduction) but antagonistic effect on body length;	Y	N	R4	NS	R2	APHA - American Public Health Association (2012) - Standard Methods for the Examination of Water and Waste water	Y	Y	NR	R1		Y	Y	R1		Y	Y	Y	Y	Y	N	Y	R2		Y	Y	ANOVA test for differences in the body length between the control and exposures - not specified if parametric test assumptions and variance homogeneity checked	Y	Y	N	R2		R2
Le et al., 2021	Single and binary effects of di-2-ethylhexyl phthalate and trace metals (Cd, Pb) on life-history traits of Daphnia magna	2021	3	Branchiopod	Diplostraca	Daphnia magna	15 replicates of 2 neonates (< 24h)	50 ug/L	21 days	in water	acetone (< 0.0015 % - stock solution at 3300 mg/L)	Exposure to DEHP, alone or in combination to Cadmium (Cd - 5.4 ug/L), and/or lead (Pb - 4.2 ug/L) for 21 days. Follow-up of D. magna survival, age at maturity, and accumulative number of offspring (reproduction).	No effect of DEHP was observed on survival nor on the age at maturity. DEHP increased accumulative number of neonates, with 1097 offspring produced as compared to 934 in controls.	N	NS	NR	P	R2	Not specified if acetone included in control, although acetone concentration is quite low.	Y	Y	NR	R1		Y	Y	R1		Y	Y	Y	NR	Y	P	Y	R2	Concentration of DEHP measured once, and there is no detail of the used protocol in the material and method part.	Y	P	"Sigma Plot version 12.0 was used for data analyses. The Kruskal-Wallis test was applied to determine the significant difference of the maturity age of D. magna in the control and exposures. The difference of more than 20% in the survival proportion of D. magna among the treatments was considered the significant difference (APHA, 2012)."	P	P	P	R2	no statistics used to analyse survival and accumulated number of offsprings; no indication of the variability (standard deviation) for the survival and the accumulated number of offspring; data available on request from the authors.	R2
Dao et al., 2022	Toxicity of di-2-ethylhexyl phthalate and tris (2-butoxyethyl) phosphate to a tropical micro-crustacean (Ceriodaphnia cornuta) is higher in Mekong River water than in standard laboratory medium	2022	3	Branchiopod	Diplostraca	Ceriodaphnia cornuta	Five replicates of five neonates per treatment	100 ug/L	14 days	in M4/4 medium or Mekong River water	acetone (< 0.001%)	Exposure to DEHP in M4/4 medium or in water collected in Mekong River (Vietnam), for 14 days, and follow-up on mortality, fecundity, and body length at the end of exposure.	Mekong River water considered of good quality, with levels of As and Mo metals below 1 ug/L and concentrations of other metals (Cd, Co, Cr, Cu, Mn, Ni, and Pb), 198 targeted pesticides, and DEHP below detection limits. Survival of 92% after 14 days. In M4/4 medium survival was 56% at the end of 14 days as compared to 88% for controls. Accumlated number of offsprings was increased: 455 as compared…	Y	NS	P	Y	R1	American Public Health Association (APHA) (2012) Standard methods for the examination of water and wastewater - validity criteria at least partially fulfilled	Y	Y	NR	R1		Y	Y	R1		Y	Y	Y	NR	Y	NS	Y	R2		P	P	"The survival rate of C. cornuta in experiments was presented as a percentage of which differs from 20% or more between two groups was significant (APHA 2012). The reproduction of C. cornuta was calculated by the accumulative offspring during the 14 days of experiment. The ANOVA test (Sigma Plot, version 12.0) was applied to determine the significant difference of the body size of C. cornuta from…	P	Y	Y	R2	14 days mortality was assessed on pools of 5 individuals only; no statistics used to analyse survival and accumulated number of offsprings	R2
Liao et al., 2023	Parental exposure to polystyrene nanoplastics and di(2-ethylhexyl) phthalate induces transgenerational growth and reproductive impairments through bioaccumulation in Daphnia magna	2023	3	Branchiopod	Diplostraca	Daphnia magna	For each group: 6 replicates of 20 D. magna for exposure at F0	1 ug/L	24h old Daphnia till spawning --> effects observed on offsprings and next generations	water	acetonitrile (0.1%)	Assessment of single and combined transgenerational effects of Polystyrene Nanoparticles (PSNPs) and DEHP on Daphnia magna development and reproduction (from F0 to F3 - 80 days). Follow-up of DEHP content in Daphania, Reactive Oxygen Species, Fat, development-related genes (cyp18a1, cut, sod and cht3), and reproduction-related genes (hr3, ftz-f1, vtg and ecr)	DEHP does not affect the growth rate in all studied generations; survival rate is decreased in F0 and F1 generations but not in F2; spawning time is increased in F0, F1, and especially in F2; the fluorescence intensity of ROS is significantly increased in F0, F1 and F2 generations; Fat deposition is increased in all generations, especially F2 and F3; gene expressions: cht3 gene is decreased in F0…	N	NS	NR	Y	R1		P	Y	NR	R2		Y	Y	R1		Y	Y	Y	NR	Y	N	Y	R2		Y	Y	significance analyzed using one-way analysis of variance (ANOVA) and multiple comparisons performed with Tukey's method, with a significance level at : p < 0.05	NR	Y	Y	R1	data available on request	R2
Jensen et al., 2001	Effects of di(2-ethylhexyl) phthalate and dibutyl phthalate on the collembolan Folsomia fimetaria	2001	4	Hexapod	Collembola	Folsomia fimetaria	adults survival and reproduction: 4 replicates with 10 males and 10 females each juveniles (multidish experiment): 20 individuals per treatment - no replicates juveniles (microcosms): 2 replicates of 10 juveniles per treatment	adults: 0, 1, 2, 3, 4 and 5 g/Kg dry soil juveniles: 0, 100, 250, 500, and 1000 mg/Kg dry soil	adults (aged 23 - 26 days) for 21 days; newly hatched juveniles exposed for one week and followed for 6 weeks in the multidish experiment and for 1 week in the microcosm experiment.	soil	acetone (3 mL for 27 g of dry soil, evaporated overnight)	Effects on adults in a small microcosms, and on development, growth and juvenila mortality in a multidish system.	Adults and juveniles not affected by DEHP at all tested concentrations (up to 5,000 mg/kg)	NS	NS	NR	Y	R1		Y	Y	NR	R1		Y	P	R1	Not specified where the F. fimetaria were collected in the field and how long they were kept in the laboratory before the present study	Y	Y	Y	Y	Y	NS	Y	R2		Y	Y	"Both EC10 and EC50 were estimated using a boot-strapping method [16, 17]. The LC10 and LC50 were estimated using probit analysis [17]; Determination of no-observed-effect concentration and lowest-observed-effect concentration for reproduction and mortality and cuticle numbers was accomplished with one-way analysis of variance [17] after checking for analysis of variance requirements with SAS/LAB…	N	NR	NS	R2/R4		R2/R4
Kim et al., 2019	Soil ecotoxicity study of DEHP with respect to multiple soil species	2019	4	Hexapod	Collembola	Folsomia candida	triplicates of 10 individuals per treatment	10, 100, 500, 1000 and 2000 mg/Kg of dry soil	nine- to ten-day old individual for 14 days (acute) and 21 days (chronic)	soil	acetone (50 mL in 1Kg of soil, evaporated overnight)	Follow up of adult survival for acute exposure and of reproduction rate for chronic exposure.	21-day exposure to DEHP significantly decreases reproduction rate from 10 mg/Kg; and 14 days of exposure significantly reduces survival from 1000 mg/kg.	Y	NS	NS	Y	R1	OECD test guideline N°232 (OECD, 2009)	Y	Y	NR	R1		P	NS	R4	Origin of the collembola not specified	Y	Y	Y	Y	Y	NS	Y	R1		Y	P	"The statistical differences in all the datasets were calculated using SPSS software (SPSS 24.0; SPSS Chicago, IL) and Dunnett's test (Dunnett, 1955)	Y	Y	NS	R2		R2
Zheng et al., 2022	Impacts of di-(2-ethylhexyl) phthalate on Folsomia candida (collembola) assessed with a multi-biomarker approach	2022	4	Hexapod	Collembola	Folsomia candida	acute toxicity: 5 replicates per treatment chronic toxiicty: 5 replicates biochemical assays: 5 replicates	acute toxicity: 200, 400, 800, 1600, and 2400 mg a.i./Kg dry soil chronic toxicity: 1.25, 2.5, 5, 10, 20, and 40 mg a.i./Kg dry soil biochemical assays: 4.18 (EC10), 9.51 (EC20), and 19.72 (EC50) mg/Kg	acute toxicity: 7 chronic toxicity: 28 days biochemical assays; 2, 4, 7 and 14 days	soil	acetone (20 mL for 50 g of soil, then evaporated)	7-day LC50 and 28-day EC50 (effect on reproduction). Measurements of biomarkers involved in antioxidant defense including catalase (CAT), glutathione S-transferases (GST), detoxifying enzymes including acetylcholinesterase (AChE), Cytochrome P450 (CYP450), and peroxidative damage (LPO-lipid peroxide). Comet assay to assess genetic damages. Determination of an integrated biomarker response (IBR).	The 7-day LC50 and 28-day EC50 were 1256.25 and 19.72 mg a.i. (active ingredient)/Kg of dry soil. The activity of CAT and LPO was drastically enhanced by the highest dose (EC50) of DEHP on day two. Exposure to high concentrations of DEHP for 4 to 14 days decreased CAT activity but increased LPO activity. DEHP exposure decreased GST and AChE activities. The activity of CYP450 was significantly enh…	Y	NS	NS	Y	R1	Guidelines for acute toxicity: ISO, 2004; OECD, 2016; and for chronic toxicity: OECD, 2016	Y	Y	NR	R1		Y	Y	R1		Y	Y	Y	Y	Y	P	Y	R2	No details on measurements of DEHP concentrations in soil.	Y	Y	Logistic regression analysis to determine LC50 and EC50. ANOVA followed by Tukey's post-hoc tests for biochemical biomarkers.	Y	Y	P	R2		R2
Mayer and Sanders, 1973	Toxicology of phthalic acid esters in aquatic organisms	1973	4	Hexapod	Diptera	Chironomus plumosus	NS	bioaccumulation: 0.3 ug/L	acute toxicity: up to 96h; bioaccumulation: up to 14 days	water	NS	Assessment of acute toxicity (up to 96h), DEHP bioaccumulation	After 7 days exposure, accumulation factor of 350 for C. plumosus (water concentration: 0.3 ug/L) and 575 for H. bilineata (water concentration: 0.1 ug/L).	N	N	R4	NS	R4		Y	NS	NS	R4		NS	NS	R4		NS	NS	Y	Y	Y	N	NS	R4		NS	NS		Y	P	N	R4		R4	description of results only but no Materials and method
Metcalf et al., 1973	Uptake and fate of Di-2-ethylhexyl Phthalate in aquatic organisms and in a model ecosystem	1973	4	Hexapod	Diptera	Culex pipiens quinquefasciatus		0.1 and 10 ppm (radiolabelled DEHP)	1, 6, 12, 24, and 48h	water	acetone	Exposure of individuals to radiolabelled DEHP and measure of DEHP uptake	High accumulation of DEHP and slow degradation. In the larvae, exposure to 0.1 ppm of DEHP for 12h resulted in biological concentrations of 132.02 ppm and exposure to 10 ppm DEHP for 24h resulted in 11,873 ppm DEHP in the larvae. The biomagnification factor at 10 ppm DEHP, for 24h was 4108. In the pupae, higher concentrations after 48h exposure to 10 ppm, with 4346 ppm measured DEHP; and after 24…	N	N	NR	Y	R4		Y	Y	NR	R1		P	R4	R4		R4	R4	Y	NR	Y	N	NS	R4		NS	NS		Y	N	N	R4		R4
Brown et al., 1996	The effect of phthalate ester plasticisers on the emergence of the midge (Chironomus riparius) from treated sediments	1996	4	Hexapod	Diptera	Chironomus riparius	3 replicates of 20 larvae	100, 1000, and 10000 mg/kg dry weight (43, 430, and 4300 mg/Kg wet weight)	from 1st larval stage (< 24h post-hatch) to emergence	sediments	acetone (4 mL for 200 g of sediment dry weight, allowed to evaporate before exposure)	Effects on C. riparius emergence and sex ratio. DEHP levels measured using 14C-radio labelled phthalates	No effects of DEHP (up to 4.3 g/Kg in natural sediments) observed on survival, development, emergence and sex ratio. Estimated accumulation factor was 1.5.	N	N	NR	Y	R1		Y	Y	NR	R1		Y	Y	R1		Y	Y	Y	Y	Y	Y	Y	R1		Y	P	sex-ratio: one-way ANOVA on the arcsine square root of the proportion	N	Y	N	R2		R2
Kawai, 1998	Enhancement of the DNA damaging activity of N-nitrosodimethylamine by Di-(2-ethylhexyl) phthalate in somatic cells in vivo of Drosophila melanogaster	1998	4	Hexapod	Diptera	Drosophila melanogaster	NS	20 or 40 uL/vial	from larvae (3 days post-oviposition) to adulthood	drosophila medium	NS	Effects of DEHP, N-nitrosodimethylamine (NMDA) or their co-exposure on genotoxicity (DNA repair and DNA double strand breaks)	DEHP (20 or 40uL/vial) did not induce genotoxicity in Drosophila. DEHP increased NMDA-induced DNA damages in the Drosophila DNA repair test and DNA double strand breaks.	N	N	NR	NS	R4		Y	Y	NR	R1		Y	Y	R1		Y	NS	NS	N	Y	NR	Y	R4		NS	NS	Wing spot test: chi square test with Yeat's correction	Y	N	N	R4		R4
Call et al., 2001	An assessment of the toxicity of phthalate esters to freshwater benthos. 1. Aqueous exposures	2001	4	Hexapod	Diptera	Chironomus tentans	4 replicates	around 0.05 mg/L	7 to 14 day old H. azteca and 9 to 11 day old C. tentans for 10 days	water		Acute toxicity and dry weight in C. tentans	2% mortality at 0.05 mg/L, exceeding DEHP water solubility (0.003 mg/L);	N	N	NR	Y	R1		Y	Y	NR	R1		Y	Y	R1		P	Y	N	N	Y	Y	NS	R2/R3		Y	Y		N	P	N	R2		R2/R3	Not particularly relevant because acute toxicity
Kwak and Lee, 2005	Endpoint for DEHP exposure assessment in Chironomus riparius	2005	4	Hexapod	Diptera	Chironomus riparius	9 replicates (180 larvae) per concentration	0.3, 1, 10, and 30 ug/L	from larvae to adult emergence	M4 medium	acetone (<0.2%)	Assessment of larval mortality, emergence data, adult sex-ratio and adult morphological characteristics (head capsule length, head capsule width, body length, body width, and body volume).	Increased rate of dead larvae in a none dose-dependent manner; Delayed first emergence day in females (0.3 µg/L); Possible altered sex-ratio with more females than males (30 µg/L); Increased female body volume and decreased male body width.	N	N	NR	Y	R1		Y	Y	NR	R1		Y	Y	R1		Y	Y	Y	Y	Y	N	Y	R2		Y	Y	Meta Morph 6.0 program (Universal Imaging Corporation ®) under an Olympus SZX-ILLB 200, for morphological characteristics of the emergent adults; rates of dead larvae (RDL) and emergence data arcsine transformed prior to one way ANOVA; F-test for differences between males and females	Y	Y	N	R2		R2
Lee et al., 2006	Expression of heat shock protein and hemoglobin genes in Chironomus tentans (Diptera, chironomidae) larvae exposed to various environmental pollutants: a potential biomarker of freshwater monitoring	2006	4	Hexapod	Diptera	Chironomus tentans	in triplicate	0.5, 5, 50 mg/L	Fourth instar larvae for 24h	water	acetone	Asssessment of fresh and dry larval weight; heat Schock Protein (hsp70 and hsc70), and hemoglobin (hb) gene expression using RTPCR	Increased hsp70 and hsc70 gene expression at all tested concentrations; Decreased hba and hbb gene expression at 0.5 (only slight effect >0.5 fold) and 5 mg/L; Increased body weight (significant for body dry weight at 5 mg/L).	N	N	NR	NS	R4	control water or control solvent?	Y	Y	NR			Y	Y	R1		Y	Y	NS	Y	Y	N	Y	R4	solvent concentration?	Y	Y	Parametric t-test - not specified if parametric test assumptions and variance homogeneity checked	Y	Y	N	R2		R4
Park and Choi, 2007	Cytotoxicity, genotoxicity and ecotoxicity assay using human cell and environmental species for the screening of the risk from pollutant exposure	2007	4	Hexapod	Diptera	Chironomus tentans	acute toxicity: 10 replicates; Comet assay: 10 individuals	comet assay: 0.015, 0.147, and 1.470 uM	C. tentans 4th instar larvae for 24h	water		acute toxicity (using death as an endpoint) and genotoxicity test (comet assay)	24h LC10, LC50 and LC90 of respectively 104, 1124, and 12 078 uM	N	N	NR	Y	R1		Y	N	NS	R2		Y	Y	R1		Y	Y	Y	Y	Y	N	NS	R2		P	Y	Log-probit transformation of the data to estimate EC10, EC50 and EC90 and the corresponding 95% confidence intervals; Comet assay: ANOVA with Dunnett's multiple comparison test - not specified if parametric test assumptions and variance homogeneity checked	Y	Y	N	R2		R4	not particularly relevant because acute toxicity test
Park and Kwak, 2008	Expression of Chironomus riparius serine-type endopeptidase gene under di-(2-ethylhexyl)-phthalate (DEHP) exposure	2008	4	Hexapod	Diptera	Chironomus riparius	in triplicate	1, 10, and 30 ug/L	4th instar larvae; short-term exposure: 1 to 24h; long-term exposure: 1 to 10 days	water	acetone	Gene expression of Serine-type endopeptidase (sp) by RTqPCR	Decreased sp gene expression after short- and long-term exposure to all tested DEHP concentrations	N	N	NR	Y	R1		Y	Y	NR	R1		Y	Y	R1		Y	Y	Y	Y	Y	N	Y	R2		Y	Y	Normalized sp mRNA in each sample against the level of 18S rRNA; ANOVA followed by Tukey's multiple range test	Y	Y	N	R2		R2
Park and Kwak, 2008	Characterization of heat shock protein 40 and 90 in Chironomus riparius larvae: effects of di(2-ethylhexyl) phthalate exposure on gene expressions and mouthparts deformities	2008	4	Hexapod	Diptera	Chironomus riparius	in triplicate	1, 10, and 30 ug/L	4th instar larvae; short-term exposure: 1 to 24h; long-term exposure: 1 to 10 days; mouthparts deformities: 10 days	water	acetone	Gene expression of Heat Shock Protein 40 and 90 (hsp40 and hsp90), and assessment of mouthparts deformities	Increased hsp40 and hsp90 gene expression after short- and long-term exposure to all tested DEHP concentrations, and significant increase of the occurrences of mouthpart deformities (12 - 20%) as compared to controls (3 - 5%).	N	N	NR	Y	R1		Y	Y	NR	R1		Y	Y	R1		Y	Y	Y	Y	Y	N	Y	R2		Y	Y	Normalized hsp40 and hsp90 mRNA in each sample against the level of GAPDH; ANOVA followed by Tukey's multiple range test; For mouthparts deformity data, logistic regression test method	Y	Y	N	R2		R2
Park and Kwak, 2009	Calponin gene expression in Chironomus riparius exposed to Di(2-ethylhexyl) phthalate	2009	4	Hexapod	Diptera	Chironomus riparius	in triplicate	1, 10, and 30 ug/L	4th instar larvae; short-term exposure: 1 to 24h; long-term exposure: 1 to 10 days	water	acetone	Calponine (a Ca2+ binding muscle protein) gene expression using RTqPCR	Decreased calponin gene expression at all concentrations, in both short- and long-term exposures.	N	N	NR	Y	R1		Y	Y	NR	R1		Y	Y	R1		Y	Y	Y	Y	Y	N	Y	R2		Y	Y	Normalized Calponin mRNA in each sample against the level of GAPDH; ANOVA followed by Tukey's multiple range test	Y	Y	N	R2		R2
Park and Kwak, 2009	Alcohol dehydrogenase gene expression in Chironomus riparius exposed to di(2-ethylhexyl) phthalate	2009	4	Hexapod	Diptera	Chironomus riparius	in triplicate	1, 10, and 30 ug/L	4th instar larvae; short-term exposure: 1 to 24h; long-term exposure: 1 to 10 days	water	acetone (< 0.2 %)	Gene expression of Alcohol dehydrogenase (adh) (a metabolizing enzyme produced in response to exposure to DEHP) using RTqPCR, and measurement of ADH activity	Short- (24h) and long-term (7 days) exposure to all tested DEHP concentrations increased adh gene expression	N	N	NR	Y	R1		Y	Y	NR	R1		Y	Y	R1		Y	Y	Y	Y	Y	N	Y	R2		Y	Y	Normalized adh mRNA in each sample against the level of GAPDH; ANOVA followed by Tukey's multiple range test	Y	Y	N	R2		R2
Park and Kwak, 2010	Molecular effects of endocrine-disrupting chemicals on the Chironomus riparius estrogen-related receptor gene	2010	4	Hexapod	Diptera	Chironomus riparius	in triplicate	0.5, 5, 50 mg/L	4th instar larvae; short-term exposure: up to 24h; long-term exposure: up to 96h	water	acetone (< 0.5 %)	Measurement of the Estrogen Related Receptor (err) gene expression using RTqPCR, and luciferase reporter gene assay	Increased err gene expression after 24h exposure to 50 mg/L DEHP, and 96h exposure to 0.5, 5 or 50mg/L DEHP; Increased err activity at all concentrations of DEHP	N	N	NR	Y	R1		Y	Y	NR	R1		Y	Y	R1		Y	Y	Y	Y	Y	N	Y	R2		Y	Y	Normalized ERR mRNA in each sample against the level of GAPDH; ANOVA followed by Tukey's multiple range test	Y	Y	N	R2		R2
Planello et al., 2011	Comparative effects of butyl benzyl phthalate (BBP) and di(2-ethylhexyl) phthalate (DEHP) on the aquatic larvae of Chironomus riparius based on gene expression assays related to the endocrine system, the stress response and ribosomes	2011	4	Hexapod	Diptera	Chironomus riparius	survival test: 3 replicates of 15 larvae; gene expression: 3 experiments with 3 replicates each per treatment;	0.01, 0.1, 1, 10, and 100 mg/L	Fourth instar larvae for 24h	water	ethanol	Acute toxicity (survival after 24h exposure); gene expression of hsp70, hsc70, ecr and usp using PCR	24h LC50 > 100 mg/L; Increased hsp70 gene expression from 1 mg/L; Decreased ecr gene expression at 100 mg/L (very low decrease >> 0.5 folds as compared to controls)	N	N	NR	Y	R1		Y	Y	NR	R1		Y	Y	R1		Y	Y	Y	Y	Y	N	NS	R2		Y	Y	ANOVA with the Games-Howel procedure as post hoc test - not specified if parametric test assumptions and variance homogeneity checked	Y	Y	N	R2		R2
Ran et al., 2012	Di (2-ethylhexyl) phthalate modulates cholinergic mini-presynaptic transmission of projection neurons in Drosophila antennal lobe	2012	4	Hexapod	Diptera	Drosophila melanogaster	NS	100 and 300 uM	wild-type Canton-S female flies 2 days before eclosion	in vitro exposure	DMSO	Measurements of spontaneous activities, spontaneous action potential (sAP), cholinergic mini excitatory postsynaptic currents (mEPSCs), and calcium currents in projection neurons (PNs) in the antennal lobe.	100 uM modulates PNs' spontaneous activity; 300 uM reduces sAP frequency; 100 and 300 uM decrease the frequency of mEPSCs; 100 and 300 uM decrease the peak calcium currents amplitude.	N	N	NR	Y	R1		Y	Y	NR	R1		Y	Y	R1		Y	Y	Y	NR	NR	NR	NR	R4		NS	Y	One-way ANOVA - not specified if parametric test assumptions and variance homogeneity checked	Y	Y	N	R2		R2	not particularly relevant because in vitro exposure
Branco and Lemos, 2014	High intake of dietary sugar enhances bisphenol A (BPA) disruption and reveals ribosome-mediated pathways of toxicity	2014	4	Hexapod	Diptera	Drosophila melanogaster	Acute exposure: 4 replicates of 30 adult flies (2-day-old Yohio males);	2 mM (with or without 16 mM BPA and high sugar diet)	Acute exposure: 48h;	food		Gene expression using a 18000-feature cDNA array	96 genes differentially expressed (58 upregulated and 38 downregulated); High sugar and DEHP increased the downregulation of midgut-expressed genes in mixtures containing BPA;	N	N	NR	Y	R1		Y	NS	NS	R2		Y	Y	R1		Y	Y	Y	NR	Y	N	NS	R2		Y	Y	Significance was calculated with standard Fisher's exact tests on contingency tables with counts of genes displaying differential expression.	Y	P	Y	R2		R2
Cao et al., 2016	Bis-(2-ethylhexyl) Phthalate increases insulin expression and lipid levels in Drosophila melanogaster	2016	4	Hexapod	Diptera	Drosophila melanogaster	Carbohydrate assay: 6 replicates per group; Lipid extraction: at least 7 replicates per group; RTqPCR: 8 replicates	from 20 uM to 2 mM; Lipid extraction: only 200 uM	males from egg to 5 days after eclosion	food	ethanol	Effect of DEHP on survival during starvation, circulating sugar and glycogen levels, food intake, activity and sleep amount, expression of insulin like protein (ilp), insulin receptor (inr), adipokinetic hormone (akh) and Akh receptor (akhr) genes using RTqPCR;	DEHP at intermediate concentrations (60, 200, and 600 uM) increased starvation resistance - more than 70 hours of survival against less than 60 for controls; 200 uM decreased circulating levels of glucose and trehalose at T0, increased lipid levels at T0 but decreased it after 24h of starvation; increased ilp5, and inr gene expression in the head, and inr gene expression in the body.	N	N	NR	Y	R1		Y	Y	NR	R1		Y	Y	R1		Y	Y	NS	Y	Y	N	NS	R2		Y	Y	Distributions tested for normality and homogeneity of variance. For experiments with multiple comparisons: one-way ANOVA with Dunnett's post-hoc test	Y	Y	N	R2		R2
Herrero et al., 2017	Transcriptional deregulation of genetic biomarkers in Chironomus riparius larvae exposed to ecologically relevant concentrations of di(2-ethylhexyl) phthalate (DEHP)	2017	4	Hexapod	Diptera	Chironomus riparius	4 replicates per treatment	from 10^-3 to 10^5 ug/L	24, 48, 72 and 96h; and delayed toxicity scenario: 24h of exposure followed by 24h without DEHP	water	ethanol 0.01%	Transcriptional activity of genes related to major cellular pathways, like ribosomal machinery (rpL4, rpL3), the cell stress response (hsc70, hsp70, hsp40, hsp27), the ecdysone hormone pathway (ecr), the energy metabolism (gapdh), and detoxification processes (cyp4g), using RTPCR, and Glutathione S-transferase (gst) activity;	Decrease of ecr gene expression after 48, 72, and 96h and in the delayed toxicity scenario, at 1E-03, 1E-02, 1E-01 and 1 ug/L DEHP; Ecologically relevant concentrations induced a general decrease of expression in genes involved in the ribosomal machinery (rpl13), the cell stress response (hsp70), the energy metabolism (gapdh) and detoxication processes (cyp4g); Most of those gene expressions were…	N	N	NR	Y	R1		Y	Y	NR	R1		Y	Y	R1		Y	Y	Y	Y	Y	N	NS	R2		Y	Y	Normality and homoscedasticity checked using Shapiro-Wilk's and Levene's tests respectively; normalized levels of transcripts and GST enzyme activity: ANOVA followed by Games Howell's or Bonferroni's post hoc tests; if not homogeneous or normally distributed: Kruskal-Wallis' test, and Mann-Whitney's tests	Y	Y	N			R2
Chen et al., 2018	DEHP toxicity on vision, neuromuscular junction, and courtship behaviors of Drosophila	2018	4	Hexapod	Diptera	Drosophila melanogaster	Lifesppan and climbing assays: 7 replicates; ERG: 7 flies per treatment;	Lifespan and climbing assays: 0.05%, 1%, 2%, and 4%; Re-mating assay: 0.1, 0.2, and 0.4%;	Flies kept in DEHP or control culture medium up to experiment?	culture medium		Lifespan, motor function, electroretinogram (ERG) in adults, electrophysiology of neuromuscular junction (NMJ) in larvae, courtship behaviors, and relevant gene expression: Sex peptide (sp), Smooth (sm), Accessory gland proteins 26A, 62F, and 36DE (acp26A, acp62F, and acp36DE respectively), Serpin 28F and 38F (spn28F and spn38F),	DEHP decreased survival rate from 0.2 % in males and from 0.4 % in females; DEHP decreased climbing rate from 0.2 % in males and 0.1 % in females; DEHP affects the electroretinogram in males and females from 0.1 %; DEHP at 0.2 and 0.4 % increased the average of evoked excitatory junctional currents (EJCs) in larvae neuromuscular junctions (NMJ); DEHP decreased mEJC frequency at 0.2 and 0.4 %; DEH…	N	N	NR	Y	R1		Y	Y	NR	R1		Y	NS	R2		Y	Y	Y	Y	P	N	Y	R2		P	Y	survival and climbing curves: log-rank test and Gehan-Breslow-Wilcoxon; other measures: one-way ANOVA and Dunnett's multiple comparison tests - not specified if parametric test assumptions and variance homogeneity checked	Y	Y	P	R2		R2/R4	Number of replicates and duration of exposure not clear for all experiments
Arambourou et al., 2019	Chironomus riparius exposure to field-collected sediments: from subcellular effect to whole organism response	2019	4	Hexapod	Diptera	Chironomus riparius	gene expression and lipidomic analyses: 3 replicates of 5 pooled larvae; mentum shape: 60 larvae; GST and phenoloxidase activities, energy reserves: 12 replicates of 5 pooled larvae; respiration rate: 40 larvae; ECOD analysis: 12 larvae	field-collected sediments from 3 different locations in France	larval exposure for 15 days	sediments		gene expression by RTqPCR, lipidomic analyses, mentum shape, GST activity, phenoloxidase activity, energy reserves, respiration rate, ECOD analysis (activity of cytochrome P450)	Exposure to field collected sediments containing intermediate concentrations of Polyaromatic Hydrocarbons (PAHs) and phthalate induced an increased cell stress response and a delay in male emergence. Sediments the most contaminated with PAHs, phthalate and pesticides (ECH sediments) induced an overexpression of genes involved in endocrine pathways (including ecr), cell stress response and biotran…	N	N	NR	Y	R1		NR	NR	Y	R1		Y	Y	R1		NR	Y	NR	NR	Y	Y	Y	R1		Y	Y	gene expressions: mixed ANOVA model with sediment as the fixed effect and analytical replicate as the random effect; lipidomics: one-way ANOVA; life history traits and biochemical markers: nonparametric Kruskal-Wallis test followed by pairwise Mann-Whitney-Wilcoxon test with Holm p-value correction; times of emergence: Kaplan-Meier model; mentum deformity rate: Chi2 proportion test; FA10 index: F…	NR	Y	P	R2		R2/R4	Not particularly relevant because exposure to field-collected sediments
Chen et al., 2019	Transgenerational impact of DEHP on body weight of Drosophila	2019	4	Hexapod	Diptera	Drosophila melanogaster	at least in triplicates	from 75 and 750 mg/kg/day (i.e. 0.1 and 1% v/v).	Adult lifespan: males and/or females cultured in DEHP or control culture medium, Transgenerational effect: adults treated with DEHP for 24h or 20 days of exposure	culture medium		Parental life span; offspring (resulting from crosses between DEHP and control males and females, in DEHP-free culture medium): emergence, sex ratio, and body weight	Adult life span significantly reduced from 0.5 % DEHP in males and from 0.1 % DEHP in females; High doses (but not low doses) and long term (but not short term) exposures resulted in an increase and decrease of the offspring body weight with DEHP-treated males and DEHP-treated females respectively; Significant decrease in emergence of flies resulting from DEHP-treated females after 20 days of exp…	N	N	NR	Y	R1		Y	Y	NR	R1		Y	NS	R2		Y	Y	Y	Y	P	T	Y	R2		NS	Y	survival and climbing curves: log-rank test and Gehan-Breslow-Wilcoxon; offspring emergence, sex ratio, and body weight: one-way ANOVA and Dunnett's multiple comparison tests - not specified if parametric test assumptions and variance homogeneity checked	Y	Y	N	R2		R2	duration of exposure not clear for all experiments
Sulkova et al., 2022	Effects of DEHP exposure in Calliphora vicina (Diptera: Calliphoridae)	2022	4	Hexapod	Diptera	Calliphora vicina	experiment A: 1 dead male mice inoculated with 50 C. vicina eggs, experiment B: pork liver inocculated with 50 C. vicina eggs, in duplicate	experiment A: mice treated with 4.5 mg DEHP per kg of body weight for 14 days, experiment B: 4.5 mg DEHP per kg of body weight in a pork liver	16h (first instar), 36.5h (second instar), 85h (third instar) and 178h (third instar in the post-feeding phase) after egg hatching	via a DEHP-treated mouse or a pork liver	peanut oil	To investigate the effects of DEHP on the development of an insect used in forensic, by direct exposure and by rearing the insects on a DEHP-treated mice.	Experiment A: Analyses of first and second instar larvae was not possible due to their dispersion in the cadaver and their small size, increased weight of third instar larvae in the postfeeding phase. Experiment B: Lower length of the second instar larvae (p = 0.04), and width of the third instar larvae (p = 0.04), exposed directly to DEHP in a pork liver; possible development delays for some lar…	NS	NS	NR	Y	R1		Y	Y	NR	R1		Y	Y	R1		Y	Y	Y	NR	Y	N	Y	R1		Y	Y	"﻿To verify the normality of the data the Shapiro-Wilk test was per- formed. In the post-feeding phase, in the weight and width analysis, we used a non-parametric test (the Mann-Whitney test) for two independent groups. For further analyzes we applied the statistical software STA- TISTICA 10 (StatSoft) where a parametric T-test with two independent groups for I., II., and III. instar was performe…	P	Y	N	R2		R2
Frat et al., 2023	Impact of single and combined exposure to priority pollutants on gene expression and post-embryonic development in Drosophila melanogaster	2023	4	Hexapod	Diptera	Drosophila melanogaster	Post-embryonic development: five replicates (of a minimum total of 225 eggs) per treatment; gene expression: triplicates of 10 larvae	0.0013, 0.13, 13, and 130 mg/L	post-embryonic development: from egg to pupal stage; gene expression: till four day after egg laying	on top of drosophila medium	ethanol	Follow-up of post-embryonic development and expression of 38 genes from different pathways (EcR, USP, met, ERR, BR-C, HR3, dib, cyp18a1, jheh1, hsf, hsp22, hsp23, hsp40, hsp68, hsdp70, hsp83, hsc70, mtna, mtnb, TI, imd, def, p38, mef2, sirt1, keap1, cnc, cat, phgpx, sod, debcl, creba, cpr, and mdr49)	Increased duration of larval stage at the highest concentration (around 6 days in controls and 10.45 days for 130 mg/L DEHP); significant delay in development for 0.13, 13, and 130 mg DEHP/L; Hormone signaling pathway: upregulation of Broad-complex gene (BR-C) (2.2. fold at 0.0013 mg/L), and cyp18a1 ( 1.6 fold at 0.13 mg/L); HSP signaling pathway: increased expression of hc70 gene (2 fold, at 0.0…	N	N	NR	Y	R1		Y	Y	NR	R1		Y	Y	R1		Y	Y	NS	N	Y	NR	Y	R2		Y	Y	Shapiro test to check for normality and regression and outlier removal test to remove possible outliers; Chi square test for mortality and sex ratio; Gehan-Breslow-Wilcoxon test for developmental curves and one-way ANOVA for stage global duration; Gene expression levels analysed by ANOVA with a permutation test, followed by a Scheffe post-hoc test.	Y	Y	NS	R2		R2
Liu et al., 2024	DEHP and DINP accelerate aging effects in male and female of Drosophila melanogaster depend on AKT/FOXO pathway	2024	4	Hexapod	Diptera	Drosophila melanogaster	lifespan assay: 80 to 100 individuals per treatment; Rapid iterative negative geotaxis (RING) assay: n = 100, three replicates; Fertility and reproductivity: 20 pairs; qRTPCR: 3 replicates;	1 and 10 uM	acute: 24h; chronic: all through the experiment, fertility and reproductivity: 3 days;	drosophila medium	DMSO	Use of the tor, p53, atg13, sirt1, akt, and foxo gene mutant flies. Comparison of exposure to different concentration of DEHP, in acute or chronic exposure, with normal or high fat diet (HFD).	Lifespan: acute exposure had no effect on the lifespan of adults reared with normal food and treated with 1 and 10 uM DEHP; however, in combination with HFD, 10 uM DEHP reduced males' and females' lifespan, with a greater effect on females; Chronic exposure to 1 and 10 uM DEHP significantly decreased male and female mean and maximum lifespan (but not the median lifespan), with normal and HFD diet…	N	NS	NR	Y	R1		Y	Y	NR	R1		Y	Y	R1		Y	Y	P	P	P	NR	Y	R2/R4	duration of exposure not always clear; concentration of DMSO used not found	Y	Y	Check for normality and homogeneity of variance; two group comparison using Tukey's test; multiple group comparison with one-way ANOVA; LSD method used for multiple comparisons	Y	Y	N	R2	the data are confidential	R2
Mayer and Sanders, 1973	Toxicology of phthalic acid esters in aquatic organisms	1973	4	Hexapod	Ephemeroptera	Hexagenia bilineata	NS	bioaccumulation: 0.1 ug/L	acute toxicity: up to 96h; bioaccumulation: up to 14 days	water	NS	Assessment of acute toxicity (up to 96h), DEHP bioaccumulation	After 7 days exposure, accumulation factor of 575 for H. bilineata (water concentration: 0.1 ug/L).	N	N	R4	NS	R4		Y	NS	NS	R4		NS	NS	R4		NS	NS	Y	Y	Y	N	NS	R4		NS	NS		Y	P	N	R4		R4	description of results only but no Materials and method
Lenoir et al., 2012	Ant cuticles: a trap for atmospheric phthalate contaminants	2012	4	Hexapod	Hymenoptera	ants	17 ant species from different localities	NR	NR	NR	NR	Measure of phthalate concentrations in: 1) ants collected in the fields, 2) ant placed in an open phthalate free plastic box, 3) and placed in a closed glass jar. For experiments 2, and 3, analyses were conducted 8, 15 days, and 2 months after collection.	Phthalates are found in ant cuticle and in the different body parts, mainly in ant fat body. Experiment 1: Phthalates were found in ants (around 1mg/kg fresh weight) and other investigated insect species from different places in the world. Experiments 2, and 3: Increased concentration of phthalates with time, for ants kept in open plastic boxes, but not those kept in closed glass jars --> contami…	N	N	NR	Y	R1		P	NR	NS	R2		R4	R4	R4		Y	Y	Y	NR	Y	Y	NS	R2		NS	NR		Y	P	N	R2		R2/R4	Not particularly relevant because levels of phthalates in ants collected in the field, or kept in laboratory in different containers
Cuvillier-Hot et al., 2014	Impact of ecological doses of the most widespread phthalate on a terrestrial species, the ant Lasius niger	2014	4	Hexapod	Hymenoptera	ants Lasius niger	food choice experiment: 3 colonies with 10 workers each; queen egg-laying rate: 30 queens, 10 per treatment group; TBARS assay: 10 replicate per group, per time point; Immune gene expression: 3 x 3 independent colonies	2 ng onto the gaster	queen egg-laying rate: 1 dose per week for 5 weeks; TBARS assay Immune gene expression: 1 dose onto workers' gaster	topic (on the gaster)	methanol (1 uL)	food choice experiment; queen egg-laying rate; lipid peroxidation (TBARS assay) at 24h and 48h; Immune gene expression at 24h, 3 days and 7 days (peptidoglycan-recognition protein - pgrp, vitellogenin - vg, defensin - def, Histone-2A - h2A);	Reduced the egg laying rate in a time dependent manner. Short term exposure did not induce oxidative stress in ant workers but triggered the immune system and increased the expression of genes involved in the immune system (def and vg in fat body at 24h, h2A in whole body at 24h, pgrp in whole body at 7 days). Lasius niger can detect and avoid food containing DEHP.	N	N	NR	Y	R1		Y	Y	NR	R1		Y	Y	R1		Y	Y	Y	NR	Y	NR	NS	R2		Y	Y	Food choice experiment: permutation tests; Number of eggs: likelihood ratio test between two alternative GLMs with a Poisson distribution (with or without the treatment as a dependent variable); lipid peroxidation: ANOVA with general score tests - not specified if parametric test assumptions and variance homogeneity checked	Y	Y	N			R2
Lenoir et al., 2014	Ant cuticular response to phthalate pollution	2014	4	Hexapod	Hymenoptera	ants Lasius niger	3 different colonies for each treatment	2 uL of 200 ng/uL	1 dose	topic (on the abdomen)	methanol (1 - 2 uL)	Disappearance of DEHP from the cuticle of dead or living ants after up to 5 days from exposure	Phthalates are absorbed by ant cuticle but remain detectable at control level. DEHP content in cuticle decreases in living ants but not dead ants suggesting metabolization. Eicosane (control for lipid absorption) also decreases over time.	N	N	NR	Y	R1		Y	Y	NR	R1		Y	Y	R1		Y	Y	Y	NR	Y	NR	NS	R2		Y	Y	ANOVA and Newmann-Keuls post hoc tests - not specified if parametric test assumptions and variance homogeneity checked	Y	Y	N			R2
Lenoir et al., 2016	Phthalate pollution in an Amazonian rainforest	2016	4	Hexapod	Hymenoptera	ants	97 of Solenopsis, 110 from other species	NR	NR	NR	NR	Ants collected from different sites and levels of phthalates, of which DEHP measured	Phthalate content found in ant cuticles depend on the species and follows the gradient of pollution from rain forest to cities. Even ants collected in rainforest contained phthalates in their cuticle. DEHP mean content was 19.5 ng/mg dw in Solenopsis and 0.9 ng/mg in other species.	N	N	NR	NR	R4		NR	NR	NR	R4		NR	Y	R4		NR	NR	NR	NR	NR	Y	NR	R4		Y	Y	ANOVA and Newman-Keuls post hoc test for multiple comparisons	Y	Y	N	R2		R4	Not particularly relevant because levels of phthalates in ants collected in the field
Gomez-Ramos et al., 2019	Exploration of environmental contaminants in honeybees using GC-TOF-MS- and GC-Orbitrap-MS	2019	4	Hexapod	Hymenoptera	Honeybees Apis mellifera	75 honeybees coming from 13 behives	NR	NR	NR	NR	Detection of different contaminants in bees using GC-TOF-MS- and GC-Orbitrap-MS	Diethyl phthalate and DEHP were detected in up to 8% of the 75 adult honeybees sampled in thirteen sites in Spain.	N	N	NR	NR	R4		NR	NR	NR	R4		Y	Y	R1		NR	NR	NR	NR	NR	Y	NR	R4		Y	NR		NR	Y	R4	R4		R4	Not particularly relevant because measurement of pollutants in bees collected on field
Aviles et al., 2019	Effects of DEHP on post-embryonic development, nuclear receptor expression, metabolite and ecdysteroid concentrations of the moth Spodoptera littoralis	2019	4	Hexapod	Lepidoptera	Spodoptera littoralis	ecdysteroid titration: 6 to 15 replicates per treatment and time point; metabolic profiling: 10 replicates per treatment and time point;	nominal concentrations of 100 pg, 1 ng, 10 ng, 1 ug, 10 ug, 500 ug, 5 mg, and 40 mg per gram of food; measured or estimated concentrations: 1.1 ug/g, 3.2 ug/g, 19.7 ug/g, 447.2 ug/g, 4.3 mg/g, and 39.5 mg/g	from 3rd larval instar till chrysalis stage (around 3 weeks)	food	ethanol 0.5%	Concentrations of DEHP in larvae, chrysalis, and adults; effects of DEHP on post-embryonic development, metabolome, level of hemolymphatic ecdysteroids, and expression of ecdysteroid related genes in premetamorphic larvae (day 5, 6, and 7 of last larval instar).	DEHP found in higher concentrations in chrysalises and adults than in larvae; The two highest concentrations induced respectively 30% and 100% larval mortality; Exposure from 1.1 ug/g to 4.3 mg/g DEHP increased larval food consumption without affecting larval weight; General increase of larval stage duration; Intermediate and high concentrations reduced gene expression of usp at days 5, 6 and 7; …	N	N	NR	Y	R1		Y	Y	NR	R1		Y	Y	R1		Y	Y	Y	Y	Y	Y	NS	R2		Y	Y	Data checked for normality (Shapiro-Wilk test) and homogeneity of the variance (Bartlett's test); sex-ratio: bilateral test (Monte-Carlo method); Larval weight and food consumption: Dunnet's test; duration of larval and pupal stages: one-way ANOVA; mortality rate: logistic regression test; hemolymph ecdysteroid concentrations: wilcoxon sum of rank test; gene expression: one-way ANOVA and Student …	Y	Y	N	R2		R2
Aviles et al., 2020	Effects of DEHP on the ecdysteroid pathway, sexual behavior and offspring of the moth Spodoptera littoralis	2020	4	Hexapod	Lepidoptera	Spodoptera littoralis	ecdysteroid concentation: 3 to 6 replicates (of 10 to 17 individuals); gene expression: 6 replicates per treatment; behavioral response to pheromone: 11 to 21 replicates; behavioral response in a competitive behavioral assay: 10 to 17 replicates; mating and egg hatching: 28 to 30 replicates per treatment	nominal concentrations of 100 pg, 1 ng, 10 ng, 1 ug, 10 ug, 500 ug, 5 mg, and 40 mg per gram of food; measured or estimated concentrations: 1.1 ug/g, 3.2 ug/g, 19.7 ug/g, 447.2 ug/g, 4.3 mg/g, and 39.5 mg/g	from 3rd larval instar till chrysalis stage (around 3 weeks)	food	ethanol 0.5%	Measurements of DEHP concentrations in adult males and females; hemolymphatic ecdysteroid concentrations; antennal expression of genes involved in the ecdysteroid pathway (ecr, usp, e75, and e78) and of the effector calmodulin sexual behavior in adult males; success and latency of mating and hatching success in pairs with one control and one contaminates female or male	Downregulation of nuclear receptors and calmodulin gene expressions from 676 ng/g of food, except for 1.1 ug/g of food for ecr and usp; Some effects on male behavior without alteration of the mating rate; Increased ecdysteroid hemolymphatic concentration at 4.3 mg/g of food; First movement of the antennae and first wing fanning delayed at 1/2 equivalent of female pheromone for male exposed to 19.…	N	N	NR	Y	R1		Y	Y	NR	R1		Y	Y	R1		Y	Y	Y	Y	Y	Y	NS	R2		Y	Y	larval and pupal mortality: chi square test; for continuous dependent variables: if normality and homoscedasticity, one-way ANOVA followed by Student's test or Dunnett's test, otherwise non-parametric Kruskal-Wallis test followed by Wilcoxon test of linear regression with permutations test;	Y	Y	N	R2		R2
Rivas et al., 2023	Effects of phthalate and bisphenol plasticizers on the activity of glycolytic enzymes of the moth Spodoptera littoralis	2023	4	Hexapod	Lepidoptera	Spodoptera littoralis	2 technical replicates, 9 individuals per treatment	1.1 ug/g of food	from 4th larval instar to day 6 of 7th larval instar	food	ethanol (0.5%)	Activity of four glycolitic enzymes: hexokinase (every 5 min for 32 min), phosphoglucose isomerase (every minute for 14 min), phosphofructokinase (every 5 minutes for 30 min), and pyruvate kinase (every 3 min for 42 min), using spectrophotometry, during the last larval instar.	Non significant increase in phosphoglucose isomerase activity by 1.49 fold.	N	NS	NR	Y	R1		Y	Y	NR	R1		Y	Y	R1		Y	Y	Y	NR	Y	NR	Y	R1		Y	Y	Log-rank tests for duration of larval instars. If normal distribution and homeoscedasticity, ANOVA followed by Tukey post-hoc test. Kruskal-Wallis test to compare masses among experimental treatments. For higher variability in enzymatic activity, Bartlett test, and F-test if p.value < 0.1.	NR	Y	Y	R2	data available on request	R1/R2
Per Woin and Per Larsson, 1987	Phthalate esters reduce predation efficiency of dragonfly larvae, Odonata; Aeshna	1987	4	Hexapod	Odonata	dragonfly (Aeshna)	8 to 10 replicates, 20 larvae per system	500 mg/L of sediment (500 ppm DEHP fresh weight)	9 weeks	sediments	ethanol (0.1% - 10 mL/L sediment)	Effect of DEHP on dragonfly larvae predatory behavior	Mean DEHP concentration in larvae exposed to 500mg DEHP/L of sediment was of 14.7 ug/g fresh weight as compared to 2.9 ug/g for control larvae. DEHP-treated larvae caught significantly less prey per effort (number of labium extensions) than control larvae (53% and 66% respectively).	N	N	NR	Y	R1		Y	Y	NR	R1		Y	Y	R1		Y	Y	Y	NR	P	NS	Y	R2	behavior measured all through the experiment till day 40	Y	Y	Predation efficiency: one tailed Chi-square test; difference in phthalate levels: Mann-Whitney U-test	Y	P	N	R2		R2

## Sheet: BPA_arthropods
References	Title	Year	Sorting	Class	Order	Species	Number of replicates	Concentrations	Exposure duration	Mode of exposure	Solvent	Methodology	Observed effects	Test setup				Result	Comment	Test compound			Result	Comment	Test organism		Result	Comment	Exposure conditions							Result	Comment	Statistical design and biological response						Result	Comment	Reliability	Comment
														1) Is a guideline method (e.g., OECD/ISO) or modified guideline used?	2) Is the test performed uNSder GLP coNSditioNSs?	3) If applicable, are validity criteria fulfilled (e.g., control survival, growth)?	4) Are appropriate controls performed (e.g., solvent control, negative and positive control)?			5) Is the test substance identified with name or CAS number? Are test results reported for the appropriate compound?	6) Is the purity of the test substance reported? Or, is the source of the test substance trustworthy?	7) If a formulation is used or if impurities are present: Do, other ingredients in the formulation exert an effect? Is the amount of test substance in the formulation known?			8) Are the organisms well described (e.g., scientific name, weight, length, growth, age/ life stage, strain/ clone, gender if appropriate)?	9) Are the test organisms from a trustworthy source and acclimatized to test conditions? Have the organisms not been pre-exposed to test compound or other unintended stressors?			10) Is the experimental system appropriate for the test substance, taking into account its physiochemical characteristics?	11) Is the experimental system appropriate for the test organism (e.g., choice of the medium or test water, feeding, water characteristics, temperature, light/dark conditions, pH, oxygen content)? Have conditions been stable during the test?	12) Were exposure concentrations below the limit of water solubility (taking the use of a solvent into account)? If a solvent is used, is the solvent within the appropriate range (i.e., usually < 0.01 %) and is a solvent control included?	13) Is correct spacing between exposure concentrations applied (i.e., if dose-response, between a factor 2 and a factor 10, ideally a factor 3.2)?	14) Is the exposure duration defined?	15) Are chemical analyses adequate to verify concentrations of the test substance over the duration of the study?	16) Is the biomass loading of the organisms in the test system within the appropriate range (e.g., < 1 g/L)?			17) Is a sufficient number of replicates used? Is a sufficient number of organisms per replicate used for all controls and test concentrations?	18) Are appropriate statistical methods used?	Statistical analyses	19) Is a concentration-response curve observed? Is the response statistically significant?	20) Are sufficient data available to check the calculation of endpoints and (if applicable) valididty criteria (e.g., control data, concentration-response curves)?	Availability of raw data: through supplementary information, a website, or upon request.
Yurdakok-Dikmen et al., 2020	In vitro effects of selected endocrine disruptors (DEHP, PCB118, BPA) on narrow-clawed crayfish (Astacus leptodactylus) primary cells	2020	1	Malacostraca	Decapod	Astacus leptodactylus	NS	between 0.356 and 730.066 nM	24h	in cell media	Leibovitz-15 medium (L15)	Preparation of primary cultures of hepatopancreas, muscle, gill, intestine and gonads; and effects of DEHP on them	IC50 between 0.140 nM (female gill) and 10.788 nM (male hepatopancreas). Gonads and gill more sensitive than the other organs (i.e., hepatopancreas, muscle, and intestine)	N	N	NR	Y	R1		Y	Y	NR	R1		Y	Y	R1		Y	NR	Y	NS	Y	NR	NR	R4	DEHP dissolution in Leibovitz medium?	NS	Y	graphical determination of IC50, Mann-Whitney U test for differences between treatments and independent t test for differences between tissues - parametric test assumptions and homogeneity checked	NR	N	N	R4		R4
Consentino et al., 2022	Bisphenol A and its analogues induce genotoxic damage in marine and freshwater amphipods	2022	1	Malacostraca	Amphipod	Echinogammarus veneris	triplicate of 4 amphipods pooled together per treatment	0.25, 0.5, and 1 mg/L	24h	water	DMSO 0.027 uL/mL	Assess genotoxic effects of BPA on hemocytes and spermatozoa, using a comet assay.	Significant genotoxicity (increased tail moment (TM) values) at 0.5 and 1 mg/L in hemocytes, and at 1 mg/L in spermatozoa.	N	NS	NR	Y	R1		Y	NS	NS	R2		P	Y	R2		Y	Y	Y	Y	Y	NS	Y	R2		Y	Y	"Results, expressed as TM values, were presented as means ± SE and analyse using the statistical analysis program PASt (version 4.06b.). Since the data were not normally distributed (Shapiro Wilk test), we used a nonparametric test (Kruskal-Wallis) to compare each treatment with the relative control group and considered it significant for p<0.05. The occurrence of a dose-response relationship was…	Y	Y	N	R2		R2
Consentino et al., 2022	Bisphenol A and its analogues induce genotoxic damage in marine and freshwater amphipods	2022	1	Malacostraca	Amphipod	Gammarus aequicauda	triplicate of 4 amphipods pooled together per treatment	0.25, 0.5, and 1 mg/L	24h	marine water	DMSO 0.027 uL/mL	Assess genotoxic effects of BPA on hemocytes and spermatozoa, using a comet assay.	Significant genotoxicity (increased tail moment (TM) values) in hemocytes for all concentations. Concentration dependent genotoxicity in spermatozoa (significant only at 1 mg/L).	N	NS	NR	Y	R1		Y	NS	NS	R2		P	Y	R2		Y	Y	Y	Y	Y	NS	Y	R2		Y	Y	"Results, expressed as TM values, were presented as means ± SE and analyse using the statistical analysis program PASt (version 4.06b.). Since the data were not normally distributed (Shapiro Wilk test), we used a nonparametric test (Kruskal-Wallis) to compare each treatment with the relative control group and considered it significant for p<0.05. The occurrence of a dose-response relationship was…	Y	Y	N	R2		R2
Schirling et al., 2006	Bisphenol A in artificial indoor streams: II. Stress response and gonad histology in Gammarus fossarum	2006	1	Malacostraca	Amphipod	Gammarus fossarum	1 stream per treatment with around 10 individuals depending on sampling time and allocation (notably due to mortality)	nominal concentrations: 0, 5, 50, and 500 ug/L; deduced effective concentrations: 0, 0.24, 2.4, and 24.1 ug/L	for 34, 69, and 103 days	in artificial indoor streams		Hsp70 and Hsp90 protein levels using SDS-PAGE and western blot; and gonad histology; Deduction of effective BPA concentrations according to chemical analysis and the rates of BPA decay	HSP39 protein levels were significantly decreased by BPA from 5 ug/L at day 34, and at 50 ug/L at day 69; BPA affected HSP70 protein levels; BPA exposure resulted in an acceleration of oocytes maturation in females, a shortened reproductive cycle, and in a reduction in number and size of early vitellogenic oocytes; Reduced offspring after 103 days.	N	N	NR	Y	R1		Y	Y	NR	R1		Y	Y	R1		Y	Y	Y	Y	Y	Y	Y	R1		Y	Y	Normally distributed data tested for significance with Student's t-test and data with non-normal distribution with a Kruskal-Wallis test; ECx calculated based on non-linear regression analysis	Y	Y	N	R2		R2
Gerhardt, 2019	Plastic additive Bisphenol A: toxicity in surface- and groundwater crustaceans	2019	1	Malacostraca	Amphipod	Gammarus fossarum	3 - 4 replicates	acute toxicity: 0.2, 0.5, 1, 1.5, 3, 5, 6.2, 10, 12.5, 25, 50 mg/L; chronic toxicity: 30, 50, 100, 300, 500, 1000, 2000, 3000 ug/L	acute toxicity: 24h; chronic toxicity: 28 days.	water	ethanol 0.1% but evaporated	acute toxicity, long-term survival, locomotor activity, and feeding rate	24h LC50: 10.60 mg/L; chronic toxicity: LC50: 0.80 mg/L; EC50: 1 mg/L; decreasing feeding rate in a time- and concentration-dependent way (nearly 50% decline in feeding activity at 0.5 mg/L BPA).	NS	NS	NR	Y	R1		Y	N	NR	R2		P	P	R4		Y	Y	Y	P	Y	Y	NS	R2		Y	Y	LC50 estimated by a linear regression of log(x) and probit(y); EC50 for locomotory activity estimated with SigmaPlot; behavior data analyzed by non-parametric repeated measures ANOVA on ranks (Friedmann test) for time-dependent data or Kruskall-Wallis ANOVA to compare different groups for not time-dependent data followed by post-hoc pair wise comparisons (Tukey, Dunn's test).	Y	Y	N	R2		R2/R4
Lewis et al., 2012	Exposure to bisphenol A modulates hormone concentrations in Gammarus pseudolimnaeus	2012	1	Malacostraca	Amphipod	Gammarus pseudolimnaeus	10 containers of 6 adult males or females or 12 juveniles for each treatment, 20 containers for each males, females or juveniles for controls, measurements in duplicates	10, 50, 100 ug/L	9 days	water		Radioimmunoassays (estradiol and testosterone Coat-A-Count kit - Siemens Medical Solutions Diagnostics, Los Angeles, California, USA) to measure estrogen and testosterone concentrations	Increased estrogen levels in adult females (from 20 to 30-35 pg/mL) and juveniles (from 20 to 75 pg/mL) were observed after exposure to low concentrations of BPA; Increased testosterone levels in juveniles (at 10 and 50 ug/L) and in adult males (at 50 and 100 ug/L).	N	N	NR	Y	R1		Y	N	NS	R4		Y	P	R2		Y	Y	Y	Y	Y	N	Y	R2		N	Y	Data tested for equal variance using Levene's test; estrogen and testosterone levels: general linear model (GLM) univariate ANOVA, followed by Tukey's tests	Y	Y	N	R2		R3	Hormone concentrations more than doubled only for estrogens in juveniles exposed to 10 ug BPA/L. Assay does not seem reliable for E2 concentrations below 20 pg/mL, for lower concentrations higher concentrations were found with the coat A coat kit than with LC-MS-MS (Jaque et al., 2013)
Watts et al., 2001	Survival and precopulatory behaviour of Gammarus pulex (L.) exposed to two xenoestrogens	2001	1	Malacostraca	Amphipod	Gammarus pulex	acute toxicity: 10 animals per treatment, individually exposed; precopulatory behaviour: 20 precopulatory pairs per treatment;	acute toxicity: 11 concentrations from 0.8 to 19.4 mg/L; precopulatory behaviour: 7 concentrations from 14.6 ng/L to 8.4 mg/L	acute toxicity: 10 days; precopulatory behaviour: 24h	water	ethanol 0.5%	Survival (10d median lethal concentration - LC50); reproductive behaviour	10 day BPA LC50 was 1.49 mg/L. Median induced separation time was reduced after 24h exposure to 8.4mg/L, but this concentration was to high for the effect to be due to endocrine disruption.	N	N	NR	Y	R1		Y	Y	NR	R1		Y	Y	R1		Y	Y	Y	Y	Y	Y	NS	R2		Y	Y	LC50, median indirect separation times (IsT50), and re-pairing times (RT50): FORTRAN programmes written in the laboratory based on the concentration response and time response methods of Litchfield and Wilcoxon (1949) and Litchfield (1949)	Y	Y	N	R2		R2
Tarrant et al., 2011	Ecdysteroid receptor from the American lobster Homarus americanus: EcR/RXR isoform cloning and ligand-binding properties	2011	1	Malacostraca	Decapod	Homarus americanus	in duplicate	1 nM, 10 nM, 100 nM, 1 uM, 10 uM, 100 uM, 1 mM				Cloning of two EcR splice variants and two RXR variants from Homarus americanus; binding affinity assays with different chemicals including BPA	BPA has little affinity for the lobster EcR. IC50 of 0.16 mM.	N	N	NR	Y	R1		Y	Y	NR	R1		Y	Y	R1		Y	NR	Y	Y	NR	NR	NR	R4		Y	Y	IC50 (concentration of competitor inhibiting binding of tritiated ponasterone by 50%) estimated using a fitted curve	Y	Y	N	R2		R2	Partially relevant because in vitro assay
Mihaich et al., 2009	Acute and chronic toxicity testing of bisphenol A with aquatic invertebrates and plants	2009	1	Malacostraca	Amphipod	Hyalella azteca	12 replicates of 10 individuals per treatment	0.12, 0.22, 0.49, 1.1 and 2.2 mg/L (measured concentrations)	8 day-old amphipods for 42 days	water		Mortality and abnormal behaviors at days 0, 7, 14, 21, 28, 35, and 42, mean number of offsprings per female, male and female length and weight	100% adult mortality at 2.2 mg/L; No effect on growth; The NOEC and LOEC for reproduction were respectively 0.49 and 1.1mg/L.	Y	Y	NS	Y	R4	US EPA ﻿EPA/600/R-99/064 - Methods for measuring the toxicity and bioaccumulation of sediment-associated contaminant with freshwater invertebrates - 2000	Y	Y	NR	R1		Y	Y	R1		Y	Y	Y	Y	Y	Y	Y	R1		Y	Y	William's test (Williams, 1971, 1972)	Y	Y	N	R2		R2
Staples et al., 2016	Characterizing the effects of bisphenol A on sediment-dwelling benthic organisms	2016	1	Malacostraca	Amphipod	Leptocheirus plumulosus	5 replicates of 20 neonates per treatment	2.6, 6.4, 16, 40 and 100 mg/Kg dry weight (in sediments); 0.041, 0.1, 0.25, 0.63, and 1.6 mg/L (in overlying water)	from neonates till day 28	via sediments and water	acetone	Assessment of effects on survival, growth and number of offsprings.	Reduced survival at 78 BPA mg/kg-dry wt; Reduced dry weight at 32 BPA mg/Kg dry wt.	Y	Y	NS	Y	R1	US Environmental Protection Agency ﻿EPA/600/R-01/ 020 - Methods for assessing the chronic toxicity of marine and estuarine sediment-associated contaminants with the amphipod Leptocheirus plumulosus - 2001	Y	Y	NR	R1		Y	Y	R1		Y	Y	Y	Y	Y	Y	Y	R1		Y	Y	Arcsine square-root transformation of survival data; Check for normality using Chi-square test and for homogeneity of variance with Bartlett's test; Dunnett's test	Y	Y	Y	R1		R1	raw data available?
Han et al., 2022	Microplastics and bisphenol A hamper gonadal development of whiteleg shrimp (Litopenaeus vannamei) by interfering with metabolism and disrupting hormone regulation	2022	1	Malacostraca	Decapod	Litopenaeus vannamei	18 shrimps (9 males, 9 females) per exposure groups : 4 for gonadal development and gonad-somatic index; 6 for metabolic status; X for gonad histology; X for hormone measurements; 3 for metabolism and gonadal development-related genes;	2 ug/L	14 days		DMSO (0.00002%)	Effects of microparticles and BPA, alone or in combination on: the gonadal development (gonad-somatic index, gonadal tissue developmental stage and histological observation), metabolism status (oxygen consumption rate, ammonia excretion rate, and O:N ratio), endocrine regulation (gonadal development-related hormones: gonad-inhibiting hormone - GIH and moult-inhibiting hormone - MIH ), accumulatio…	Reduced gonado somatic index by around 31.3 % in males and 33.27 % in females. Reduced oxygen consumption rate by 13.14% in males, and 21.1% in females. Increased ammonia excretion rate by 67.61% in males, but not in females. Decreased O:N ratio by 52.67 % in males, and by 27.14% in females. Increased GIH and MIH concentrations in the hemolymph of females by 13.31% and 14 % respectively. No effec…	N	NS	NR	Y	R1		Y	Y	NR	R1		Y	Y	R1		Y	Y	Y	NR	Y	Y	NS	R2	Some rearing conditions (e.g. photoperiod) and biomass loading of the organisms not specified.	Y	Y	ANOVA and Tukey's post hoc test if normality and variance homogeneity, otherwise arcsine square root transformation before the ANOVA; for gene expression, Duncan's multiple range test.	Y	Y	N	R2	Number of replicates not always specified. Additional data available on request.	R2
Park et al., 2019	Characterization and transcriptional response of ecdysone receptor gene in the mud crab Macrophthalmus japonicus: effects of osmotic stress and endocrine disrupting chemicals	2019	1	Malacostraca	Decapod	Macrophthalmus japonicus	2 individuals per treatment and time point	1, 10, and 30 ug/L	days 1, 4, and 7 days	water	acetone (< 0.05 %)	Gene expression of ecdysteroid receptor ecr in hepatopancreas and gills by RTqPCR.	Gills: increased expression for 1 and 10 ug/L day 1, and decreased expression for 10 ug/L day 7; Hepatopancreas: increased expression for all concentrations at days 1, and decreased expression for 1 and 30 ug/L at day 4.	NS	NS	NR	Y	R1		Y	Y	NR	R1		Y	Y	R2		Y	NS	Y	Y	Y	N	NS	R2		P	Y	one-way ANOVA followed by Turkey's multiple comparison test - not specified if parametric test assumptions and variance homogeneity checked	Y	Y	N			R2
Park et al., 2019	Environmental pollutants impair transcriptional regulation of the vitellogenin gene in the burrowing mud crab (Macrophthalmus japonicus)	2019	1	Malacostraca	Decapod	Macrophthalmus japonicus	3 individuals per treatment and time point	1, 10, and 30 ug/L	days 1, 4, and 7 days	water	acetone (< 0.05 %)	Gene expression of vitellogenin vtg in hepatopancreas and ovary by RTqPCR.	Ovary: increased expression for all concentrations at days 4, and 7 ; Hepatopancreas: increased expression for 30 ug/L at day 4, and for 1 ug/L at day 7.	NS	NS	NR	Y	R1		Y	Y	NR	R1		Y	Y	R1		Y	NS	Y	Y	Y	N	Y	R2		Y	Y	two-way ANOVA - not specified if parametric test assumptions and variance homogeneity checked	Y	Y	P			R2
Park et al., 2019	Endocrine-disrupting chemicals impair the innate immune prophenoloxidase system in the intertidal mud crab, Macrophthalmus japonicus	2019	1	Malacostraca	Decapod	Macrophthalmus japonicus	3 individuals per treatment and time point	1, 10, and 30 ug/L	days 1, 4, and 7 days	water	acetone (< 0.05 %)	Survival rate, phenoloxidase (PO) activity, and gene expression of immune related genes (pro-po, lipopolysaccharide and beta-1,3-glucan-binding protein - lgbp, peroxinectin - pe, serine protease inhibitor - serpin, and trypsin - tryp) in hepatopancreas and gills by RTqPCR.	Decreased survival rate at 1 and 30 ug/L. Gills: decreased expression at day 7 (pro-po, lgbp), increased expression at day 1 (pe), increased expression at day 1, but decreased expression at days 4 and 7 for se; decreased PO activity day 7; Hepatopancreas: increased expression at day 1 (pe, se, and tryp); for pro-po, increased expression at day 1, but decreased expression at days 4 and 7; for lgbp…	NS	NS	NR	Y	R1		Y	Y	NR	R1		Y	Y	R1		Y	NS	Y	Y	Y	N	NS	R2		Y	Y	one-way ANOVA followed by Turkey's multiple comparison test - not specified if parametric test assumptions and variance homogeneity checked	Y	Y	P			R2
Kim and Kwak, 2022	EDCs trigger immune-neurotransmitter related gene expression, and cause histological damage in sensitive mud crab Macrophthalmus japonicus gills and hepatopancreas	2022	1	Malacostraca	Decapod	Macrophthalmus japonicus	mortality: triplicates, 20 crabs per treatment; gene expression: triplicates, 3 crabs per treatment per sampling day ( days 1, 4 and 7); histology: triplicates	1, 10, 30 ug/L	mortality, histology: 7 days; gene expression: 1, 4, and 7 days	in water	acetone (< 0.5%? - stock solution at 10 mg/L)	Phylogenetic analyses of gamma-aminobutyric acid transporter subtype 2 (GAT-2) and glutamine synthetase (GS); gene expression of GAT-2 and GS by RTqPCR (with glyceraldehyde-3-phosphate dehydrogenase - GADPH as housekeeping gene), in different organs (gills, hepatopancreas, muscle, gonad, heart, and stomach); gene expression in gill and hepatopancreas after exposure to BPA; histopatology of gill a…	Expression of GS gene mainly in gill, hepatopancreas and stomach, then gonad, and expression of GAT-2 gene mainly in gill, hepatopancreas then stomach and gonad. BPA: In gill: increased expression of GAT-2 gene, on day 1, at 1 and 30 ug/L (not significantly for 30 ug/L), then stabilized expression on day 7; increased expression of GS gene at 1 and 30 ug/L for all three days (not significantly for…	N	N	NR	Y	R1		Y	Y	NR	R1		Y	P	R2	Time of acclimatation to laboratory conditions not specified	Y	Y	P	Y	Y	P	NS	R2	DEHP concentrations in water cheched, but no details on the protocol and results in the article. Solvent concentration maybe a bit high, but solvent control included in the experiment.	Y	Y	"All BPA and DEHP treatment groups were compared to the control group by a one-way analysis of variance (ANOVA) followed by Dunnett’s multiple tests implemented in SPSS 12.0 KO (SPSS Inc., Chicago, IL, USA)."	Y	Y	N	R2		R2
Mihaich et al., 2018	Life-cycle studies with 2 marine species and bisphenol A: the mysid shrimp (Americamysis bahia) and sheephead minnow (Cyprinodon variegatus)	2018	1	Malacostraca	Decapod	Mysid shrimp: Americamysis bahia	2 replicates, 60 individuals per treatment	18, 41, 74, 170 and 370 ug/L measured concentrations of BPA	Juvenile mysids less than 22h old for 28 days	water		full life-cycle test focusing on survival, growth, development, and reproduction	The observed NOEC and LOEC, based on reduced fecundity (decreased number of offspring per female), were respectively 170 and 370 ug/L (decreased number of offspring per female).	Y	Y	NS	Y	R1	USEPA Office of Pollution Prevention and Toxics (OPPTS) guideline 850.1350 - Mysid chronic toxicity test - 1996, and ASTM International standard methods - Standard guide for conducting life-cycle toxicity - 2008	Y	Y	NR	R1		Y	Y	R1		Y	Y	Y	Y	Y	Y	Y	R1		Y	Y	Test for normality and variance homogeneity using Shapiro-Wilk test and Bartlett's test respectively; Wiliam's test or the Kruskal-Wallis test following an ANOVA	Y	Y	Y	R1	data available on request	R1
Gerhardt, 2019	Plastic additive Bisphenol A: toxicity in surface- and groundwater crustaceans	2019	1	Malacostraca	Amphipod	Niphargopsis casparyi	3 - 4 replicates	acute toxicity: 1, 5, and 10 mg/L; chronic toxicity: 100, 500, and 1000 ug/L	acute toxicity: 24h; chronic toxicity: 28 days.	water	ethanol 0.1% but evaporated	acute toxicity, long-term survival, and locomotor activity	24h LC50: 12.30 mg/L; chronic toxicity: LC50: 1 mg/L; EC50: 1 mg/L	NS	NS	NR	Y	R1		Y	N	NR	R2		P	P	R4		Y	Y	Y	P	Y	Y	NS	R2		Y	Y	LC50 estimated by a linear regression of log(x) and probit(y); EC50 for locomotory activity estimated with SigmaPlot; behavior data analyzed by non-parametric repeated measures ANOVA on ranks (Friedmann test) for time-dependent data or Kruskall-Wallis ANOVA to compare different groups for not time-dependent data followed by post-hoc pair wise comparisons (Tukey, Dunn's test).	Y	Y	N	R2		R2/R4
Lemos et al., 2009	Endocrine disruption in a terrestrial isopod under exposure to bisphenol A and vinclozolin	2009	1	Malacostraca	Isopod	Porcellio scaber	Adults: 32 per treatment (in individual boxes); Juveniles: 50 per treatment (in individual boxes).	adults: 10, 30, 100, 300, and 1000 mg/Kg; juveniles: 10, 25, 50, 100, and 300 mg/Kg	Adult test: adult males for 10 weeks; Juvenile test: for 16 weeks	in soil	methanol (allowed to evaporate for 12h)	Effects of BPA on molting, total ecdysteroid (20 hydroxyecdysone - 20E) concentration in adult tests, and sex ratio in juvenile tests;	Earlier molting of individuals exposed to BPA as compared to solvent controls; 10, 300, and 1,000 mg/kg BPA for 28 days increased 20E concentration (nearly fold 2); Altered sex-ratio in favor of females at 10 mg/Kg.	N	N	NR	Y	R1		Y	Y	NR	R1		Y	Y	R1		Y	Y	Y	Y	Y	Y	Y	R1		Y	Y	LC50 determined by probit analysis; Data checked for normality and homoscedasticity; One-way ANOVA with Dunnett's multiple comparison of group means; Sex ratio: G-test for goodness-of-fit	Y	Y	N	R2		R2
Lemos et al., 2010a	Reproductive toxicity of the endocrine disrupter vinclozolin and bisphenol A in the terrestrial isopod Porcellio scaber (Latreille, 1804)	2010	1	Malacostraca	Isopod	Porcellio scaber	Reproductive test: 10 boxes per treatment;	10, 30, 100, 300, and 1000 mg/Kg	Reproductive test: adult males and females, for 56 days	in soil	methanol (allowed to evaporate for 12h)	Female reproductive cycle: time to reach pregnancy, pregnancy duration, percentage of females successfully reaching pregnancy, percentage of abortions, number of juveniles per female, individual juvenile weight, percentage of live juvenile after 2 months, juvenile weight increase after 2 month, and reproductive allocation.	30 % mortality after 8 weeks of exposure to 1000 mg BPA/Kg (but higher mortality for controls); Decrease in pregnancy success at 1000 mg/Kg, 20 % of abortions at 10 and 1000 mg/Kg; No clear dose-response effect on juvenile survival and growth; Significant decrease in reproductive female allocation at 1000 mg/Kg.	N	N	NR	Y	R1		Y	Y	NR	R1		Y	Y	R1		Y	Y	Y	Y	Y	Y	Y	R1		Y	Y	Data checked for normality and homoscedasticity; one-way ANOVA with Dunnett's multiple comparison of means	Y	Y	N	R2		R2
Lemos et al., 2010b	Developmental Toxicity of Endocrine Disrupters Bisphenol A and Vinclozolin in a Terrestrial Isopod	2010	1	Malacostraca	Isopod	Porcellio scaber	Adult growth test: 12 individuals per treatment (in individual boxes); Juvenile growth test: 30 individuals per treatmen (in individual boxes)t;	adults: 10, 30, 100, 300, and 1000 mg/Kg; juveniles: 10, 25, 50, 100, and 300 mg/Kg	Adult growth test: adult males for 10 weeks; Juvenile growth test: for 16 weeks	in soil	methanol (allowed to evaporate for 12h)	Molting and growth monitored every week for 10 weeks in adult males, and 16 weeks in juveniles.	Reduced weight gain at the second and third molt at 10 and 1000 mg/kg BPA; Reduced adult male growth at 1000 mg/Kg; BPA induced molt, as shown by an increased number of juveniles molting the first week (85 % at 300 mg/Kg, instead of less than 60 % in controls).	N	N	NR	Y	R1		Y	Y	NR	R1		Y	Y	R1		Y	Y	Y	Y	Y	Y	Y	R1		Y	Y	All data checked for normality and homoscedasticity; one-way ANOVA with Dunnett's multiple comparison of means	Y	Y	N	R2		R2
Lemos et al., 2010c	Protein differential expression induced by endocrine disrupting compounds in a terrestrial isopod	2010	1	Malacostraca	Isopod	Porcellio scaber	5 animals per treatment (in individual boxes)	10, 30, 100, 300, and 1000 mg/Kg	Adult males for 15 days	in soil	methanol (allowed to evaporate for 12h)	Extraction of proteins from gut, hepatopancreas and testes, protein profiling by electrophoresis and protein identification by MALDI mass spectrometry	2 proteins (of which one Arginine kinase, involved in cellular energy metabolism) over-expressed in the hepatopancreas (10 and 1000 mg/Kg); one protein up-regulated in the gut (LOEC of 300 mg/Kg); three proteins (of which one Hsp70: GRP78 and one beta-tubulin, involved in microtubule dynamic) overexpressed in the testes (2 at 30 and 100 mg/Kg, one from 300 mg/Kg).	N	N	NR	Y	R1		Y	Y	NR	R1		Y	Y	R1		Y	Y	Y	Y	Y	Y	Y	R1		Y	Y	All data checked for normality and homoscedasticity; one-way ANOVA with Dunnett's multiple comparison of means	Y	Y	N	R2		R2
Gerhardt, 2019	Plastic additive Bisphenol A: toxicity in surface- and groundwater crustaceans	2019	1	Malacostraca	Isopod	Proasellus slavus	3 - 4 replicates	acute toxicity: 0.2, 0.5, 5, 25, 50 mg/L; chronic toxicity: 10, 50, 100, 500 ug/L	acute toxicity: 24h; chronic toxicity: 16 days	water	ethanol 0.1% but evaporated	acute toxicity, long-term survival, and locomotor activity	24h LC50: 6.30 mg/L; chronic toxicity: LC50: 0.10 mg/L; EC50: 0.10 mg/L	NS	NS	NR	Y	R1		Y	N	NR	R2		P	P	R4		Y	Y	Y	P	Y	Y	NS	R2		Y	Y	LC50 estimated by a linear regression of log(x) and probit(y); EC50 for locomotory activity estimated with SigmaPlot; behavior data analyzed by non-parametric repeated measures ANOVA on ranks (Friedmann test) for time-dependent data or Kruskall-Wallis ANOVA to compare different groups for not time-dependent data followed by post-hoc pair wise comparisons (Tukey, Dunn's test).	Y	Y	N	R2		R2/R4
Zhang et al., 2020	Acute BPA exposure-induced oxidative stress, depressed immune genes expression and damage of hepatopancreas in red swamp crayfish Procambarus clarkii	2020	1	Malacostraca	Decapod	Procambarus clarkii	3 x 3 shrimps per time point. 20 shripmps per treatment for mortality test	225 ug/L	1 week; 6h and 12h post infection with Aeromonas hydrophila	water	0.0001 % DMSO	Hepatopancreatic histology, measurement of hepatopancreatic oxidative stress, and activities of antioxidant enzymes (superoxide dismutase SOD, peroxidase POD, and catalase CAT), and immune related enzymes (acid phosphatase ACP, alkaline phosphatase AKP, and lysozyme LZM), expression of immune-related genes by RTqPCR with and without infection with ﻿Aeromonas hydrophila	hepatopancreas histopathology: disappearing brush border, increased lumen, less visible connections between the hepatic tubules, increased volume of lipid droplets, and swelling of mitochondria. Earlier and more severe lesions in the BPA treatment group after infection with A. hydrophyla as compared to controls. Increased ROS levels in hepatopancreas and reduced activity of antioxidant enzymes, i…	N	N	NR	Y	R1		Y	Y	N	R1		Y	Y	R4		Y	NS	Y	NR	Y	N	NS	R4		Y	NS		NR	P	N		results presented with mean and SEM	R4
Minier et al., 2008	Multixenobiotic resistance, acetyl-choline esterase activity and total oxyradical scavenging capacity of the Arctic spider crab, hyas araneus, following exposure to bisphenol A, tetra bromo diphenyl ether and diallyl phthalate	2008	1	Malacostraca	Decapod	the Artic spider crab: Hyas araneus	MXR and AChE: 10 replicates; TOSC: 5 replicates	50 ug/L (mean measured concentration of 59.4 ug/L)	3 weeks	water	acetone 2 ppb	Assessment of Multixenobiotic Resistance (MXR) protein expression level, acetylcholineesterase (AChE) activity, cytosolic Total oxyradical scavenging capacity (TOSC).	Decreased AChE activity in the claw muscle.	N	N	NR	Y	R1		Y	Y	NR	R1		P	Y	R2		Y	Y	Y	NR	Y	Y	NS	R2		Y	Y	Data checked for normality and homoscedasticity; Dunnett's test	Y	Y	N	R2		R2
Park and Kwak, 2014	Characterize and Gene expression of Heat Shock Protein 90 in Marine Crab Charybdis japonica following Bisphenol A and 4-Nonylphenol Exposures	2014	1	Malacostraca	Decapod	the Asian paddle crab Charybdis japonica	triplicates	0.05, 0.5 and 1 mg/L	For 12, 24, 72, and 96h	water	acetone <0.5%	Gene expression of hsp90 in different tissues or after exposure to BPA using RTqPCR	Increased hsp90 gene expression at all concentrations and all time points (from 12 to 96h of exposure).	N	N	NR	Y	R1		Y	Y	NR	R1		Y	Y	R1		Y	Y	Y	Y	Y	N	NS	R2		Y	Y	Gene expression levels normalized against the level of beta-actin using standard curves; fold changes logarithmically transformed then one-way ANOVA followed by Tukey's test	Y	Y	N	R2		R2
Chen et al., 2016	Expression analysis of vasa in Asian paddle crab (Charybdis japonica) exposed to Bisphenol A	2016	1	Malacostraca	Decapod	the asian paddle crab: Charybditis japonica	triplicates	0.125, 0.25, 0.50 and 1.00 mg/L	for up to 15 days	water	ethanol	vasa gene expression in testis using RTqPCR, a protein widely used as a molecular marker for gametogenesis and primordial germ cell; histological examination of testis (1 mg/L at day 15 only)	Increased gene expression level of vasa (from day 6 at 0.50 and 1 mg/L, from day 9 at 0.25 mg/L), time dependent increase till day 9 then relative decrease; Reduced sperm cell amount and presence of an acellular zone in the testis.	N	N	NR	Y	R1		Y	Y	NR	R1		Y	Y	R1		Y	Y	NS	Y	Y	N	NS	R2		Y	Y	one-way ANOVA followed by Duncan's multiple comparison test - not specified if parametric test assumptions and variance homogeneity checked	Y	Y	N	R2		R2
Huang et al., 2012	Evaluation of the estrogenic effects of Bisphenol-A on male freshwater prawn Macrobrachium asperulum	2012	1	Malacostraca	Decapod	the freshwater prawn Macrobrachium asperulum	1 tank with at least 30 individuals per treatment	0.1, 1, and 10 ng/L	adult males for 1, 3 and 7 days	water		Assessement of survival rate, molting frequency, Hepatosomatic index (HSI - hepatopancreas) and levels of vitellogenin like protein in the hemolymph and hepatopancreas, based on the alkali-labile phosphate (ALP) assay (Gagné et al., 2001);	Increased Vitellogenin Like Protein levels at 0.1 and 1 ng/L BPA in male hemolymph after 7 days, and hepatopancreas after 3 days.	N	N	NR	Y	R1		Y	N	NS	R2		Y	Y	R1		Y	NS	Y	Y	Y	N	NS	R2		N	Y	One-way ANOVA and Duncan's multiple-range test - not specified if parametric test assumptions and variance homogeneity checked	Y	Y	N	R2		R3	On VTG in arthropod males see Boulangé-Lecomte et al., 2017; alkali-labile phosphate (ALP) assay found to be an unreliable method to measure vitellogenin levels in bivalves (Morthorst et al., 2014, Sanchez-Marin et al., 2017)
Li et al., 2018a	Effect of bisphenol A exposure on the expressions of five ovary development related genes in the oriental river prawn, Macrobrachium nipponense (Decapoda, palaemonidae)	2018	1	Malacostraca	Decapod	the oriental river prawn Macrobrachium nipponense	5 replicates per treatment	5.01, 7.76, 12.06, 18.62, and 28.84 mg/L	19 days of exposure then 7 days in water without BPA	water	acetone (0.5 % ?)	expression of ovary development related genes: MnMago, MnTsu, MnGus, MnUbc9, MnvWD-Kazal, at different time points by RTqPCR.	At day 19, the expression of genes MnMago first decreased (5.01 and 7.76 mg/L), then increased (12.06 mg/L); MnTsu decreased (5.01 mg/L) then increased (7.76, 12.06, and 18.62 mg/L); MnGus decreased (5.01 mg/L) then increased (12.06 mg/L); MnUbc9 increased (12.06, and 18.62 mg/L); and MnvWD-Kazal increased (7.76, 12.06, and 18.62 mg/L). Generally, the expression of those genes increased at days 1…	N	N	NR	Y	R1		Y	Y	NR	R1		Y	Y	R1		Y	Y	Y	P	Y	N	NS	R2		Y	Y	one-way ANOVA followed by a post hoc test - not specified if parametric test assumptions and variance homogeneity checked	Y	Y	N	R2		R2
Zuo and Zhu, 2014	Simultaneous identification and quantification of 4-cumylphenol 2,4-bis(dimethylbenzyl)phenol and bisphenol A in prawn Macrobrachium rosenbergii	2014	1	Malacostraca	Decapod	the prawn Macrobrachium rosenbergii	NS	NR	NR	NR		Determination of BPA concentration in Prawn's muscle using a GC/FID/MS method	BPA was found in the prawn's muscle at a mean concentration range of 0.675 - 5.51 ng/g (wet weight)	N	N	NR	Y	R1		Y	Y	NR	R1		Y	NR	R4		NR	NR	NR	NR	NR	NR	NR	R4		NS	NR		NR	Y	N	R4		R4	not particularly relevant because measurement of BPA from purchased shrimps
Zuo et al., 2015	Bisphenol A and the related alkylphenol contaminants in crustaceans and their potential bioeffects	2015	1	Malacostraca	Decapod	the shrimp Macrobrachium rosenbergii; the blue crab Callinectes sapidus and the American lobster Homarus americanus	NS	NA	NA	no exposure		Identification and quantification of BPA in shrimps', crabs' and lobsters' muscle using gas chromatography combined with flame ionization detactor and mass spectrometric detector	Measured at concentration ranges of 0.67 - 5.51 ng/g (wet weight - ww) in shrimps, 0.10-0.44 ng/g (ww) in crabs; and 4.48-7.01 ng/g (ww) in lobsters.	N	N	NR	Y	R1		NR	NR	NR	R4		Y	NR	R4		NR	NR	NR	NR	NR	NR	NR	R4		NS	NR		NR	P	N	R4		R4	not particularly relevant because measurement of BPA from samples collected in the field
Gomiero et al., 2006	An ecotoxicoproteomic approach (SELDI-TOF mass spectrometry) to biomarker discovery in crab exposed to pollutants under laboratory conditions	2006	1	Malacostraca	Decapod	the spider crab Hyas araneus	32 crabs per treatment (half females, half males)	50 ppb	3 weeks	water	acetone ?	Protein expression in the hepatopancreas	39 (13 up- and 26 downregulated) and 31 (12 up- and 19 downregulated) proteins were differentially expressed in the hepatopancreas of females and males respectively, as compared to their respective controls.	N	N	NR	Y	R1		Y	Y	NR	R1		Y	NS	R2		Y	Y	Y	NR	Y	N	NS	R2		Y	Y	Clustering analysis and multivariate analysis	Y	Y	N	R2		R2
Plahuta et al., 2015	Adverse effects of bisphenol A on water louse (Asellus aquaticus)	2015	1	Malacostraca	Isopod	the water louse Asellus aquaticus	3 replicates per experiment and treatment	acute toxicity juveniles: from 2.5 to 20 mg/L; acute toxicity adults: from 5 to 70 mg/L; chronic toxicity juveniles: from 0.05 to 5 mg/L; chronic toxicity adults: from 0.5 to 10 mg/L	from two different life stages: juveniles and adults for 4 days (acute exposure) and three weeks (chronic exposure)	aqueous and two dietary sources (conditioned alder leaf Alnus glutinosa; spiked formulated sediment)		Lethal and sublethal endpoints: mortality (by absence of respiratory movement), growth and feeding rate inhibition, mobility inhibition, de-pigmentation and molting disturbances	Juveniles generally more sensitive than adults; Individuals more sensitive to BPA found in food, then water, then sediments; LC50 at 96h (juveniles / adults) in water and sediment respectively 8.6 / 25.1 mg/L BPA, and 13.5 mg/L and 65.1mg/L BPA; In chronic assays, most sensitive endpoints were: BPA in food - molting frequency, feeding rate inhibition, growth inhibition, pigmentation, and immobili…	N	N	NR	Y	R1		Y	Y	NR	R1		Y	Y	R1		Y	Y	Y	NS	Y	P	Y	R2		Y	Y	LC50 determined using probit analysis; chronic exposure: normality tested using Shapiro-Wilk test, one-way ANOVA and T-test used as a post hoc test	Y	Y	N	R2		R2
Andersen et al., 1999	A parameter for detecting estrogenic exposure in the copepod Acartia tonsa	1999	2	Copepod	Calanoid	Acartia tonsa	3 replicates of 10 individuals per treatment	0.2, 2, and 20 ug/L	from eggs for 12 days	food and media		Egg production on day 9, 10, and 11, relative to day 12;	Exposure to 20 ug/L BPA increased egg production per 24h on day 10 relative to egg production per 24h on day 12.	P	NS	NS	Y	R1	﻿ISO/DIS 14669 - Water quality - Determination of acute lethal toxicity to marine copepods (Copepoda, crustacea) - International Standard - 1997	Y	Y	NR	R1		Y	Y	R1		Y	Y	Y	Y	Y	N	Y	R2		Y	Y	Student's t test on the normalized egg productions on individual experimental days	Y	Y	N	R2		R2
Andersen et al., 2001	Development of copepod nauplii to copepodites - a parameter for chronic toxicity including endocrine disruption	2001	2	Copepod	Calanoid	Acartia tonsa	acute toxicity: 6 replicates for controls; chronic toxicity: 12 replicates for controls, 4 for the other treatments;		acute toxicity: 10 to 12 day old adult for 24h and 48h; chronic toxicity: from eggs for 5 days	water		48h LC10 and LC50; EC10 and EC50 on naupliar development	48h LC10 and LC50 in adults were respectively 0.8 and 4.2mg/L BPA; Little effect were observed on naupliar development with EC10 and EC50 of 0.10 and 0.55 mg/L BPA respectively.	P	NS	NS	Y	R1	﻿ISO/DIS 14669 - Water quality - Determination of acute lethal toxicity to marine copepods (Copepoda, crustacea) - Draft International Standard - 1997	Y	Y	NR	R1		Y	Y	R1		Y	Y	NS	Y	Y	N	NS	R2		Y	Y	LC10 and LC50 determined by probit analysis; estimation of EC10 and EC50 values and their confidence limits made by assuming continuous response and logarithmic normal distribution of observed effects at the tested concentrations	Y	N	N	R4		R2/R4
Han et al., 2017	Assessing the identity and expression level of the cytochrome P450 20A1 (CYP20A1) gene in the BPA-, BDE-47, and WAF-exposed copepods Tigriopus japonicus and Paracyclopina nana	2017	2	Copepod	Cyclopoida	Paracyclopina nana	triplicates	100 ug/L	24h	water	DMSO 0.001%	Caracterisation of cyp0a1 gene expression using RTqPCR.	Increased cyp0a1 gene expression after 3h exposure, but decreased expression after 12h of exposure.	N	N	NR	Y	R1		Y	Y	NR	R1		Y	Y	R1		Y	Y	Y	NR	Y	N	NS	R2		Y	Y	Student paired t-test - not specified if parametric test assumptions and variance homogeneity checked	Y	Y	P	R2		R2
Marcial et al., 2002	Effect of known and suspected endocrine disrupting chemicals on the demographic parameters of the copepod Tigriopus japonicus	2002	2	Copepod	Harpacticoid	Tigriopus japonicus	40 copepods individually reared	4 concentrations of which 10, 30 and 50 ug/L (highest concentration)	24h-old nauplii for 21 days	water	0.01% DMSO	LOEC for demographic parameters: time to reach nauplii stage or maturation stage, sex ratio, number of nauplli, survival	Increased duration of nauplii stage and time to maturation (LOEC of 10 ug/L); Decreased number of nauplii after third consecutive broods, and survival (LOEC of 30 and 50 ug/L); No observed effect on sex-ratio.	N	N	NR	Y	R1		Y	Y	NR	R1		Y	Y	R1		Y	Y	Y	Y	Y	N	Y	R2		Y	Y	sex ratio: chi-square contingency test; other parameters: ANOVA followed by Dunnett's multiple comparison test - not specified if parametric test assumptions and variance homogeneity checked	Y	Y	N	R2		R2
Marcial et al., 2003	Estrogenic compounds affect development of harpacticoid copepod Tigriopus japonicus	2003	2	Copepod	Harpacticoid	Tigriopus japonicus	acute toxicity: triplicates; long term exposure: 4 replicates;	long-term exposure: 0.01, 0.1, 1.0, and 10.0 ug/L	acute toxicity: 48h; long-term exposure: 24h-old nauplii for 21 days for 2 generations (2 x 21 days)	water	0.001% DMSO	48h LC50 and NOEC, based on motility; assessment of survival, developmental stage, number of produced nauplii up to the third brood for two generations;	48h LC50 and NOEC were respectively 4.32 and 3.5 mg/L; Parental generation: increased duration of the nauplii stage (from 0.1 ug/L), and delayed time to maturation (from 1 ug/L); generation F1: increased duration of the nauplii stage, and delayed time to maturation for all concentrations (from 0.01 to 10 ug/L); No effect on fecundity, sex-ratio or survival was observed for both generations.	N	N	NR	Y	R1		Y	Y	NR	R1		Y	Y	R1		Y	Y	Y	Y	Y	N	Y	R2		Y	Y	LC50 and NOEC calculated using probit analysis and Dunnett's test respectively; number of days to reach copepodid stage and sexual maturity: Dunnett's test; fecundity: log transformed then one-way ANOVA followed by Dunnett's multiple comparison tests; sex ratio and survival: chi-square contingency test	Y	Y	N	R2		R2
Seo et al., 2006	Small Heat Schock Protein 20 gene (Hsp20) of the intertidal copepod Tigriopus japonicus as a possible biomarker for exposure to endocrine disruptors	2006	2	Copepod	Harpacticoid	Tigriopus japonicus	acute toxicity: triplicates of 20 individuals; gene expression study: triplicates of 50 adults	0, 12.5, 25, 50, and 100 ug/L	48h	water	DMSO (0.001%)	Measurement of hsp20 gene expression using RT-PCR	Decreased survival rate between 1 to 5 mg/L; No observed effect of hsp20 gene expression.	N	N	NR	Y	R1		Y	Y	NR	R1		Y	Y	R1		Y	Y	Y	Y	Y	N	Y	R2		Y	Y	One-way ANOVA followed by Dunnett's multiple comparison test - not specified if parametric test assumptions and variance homogeneity checked	Y	Y	N	R2		R2
Rhee et al., 2009	Heat shock protein (Hsp) gene responses of the intertidal copepod Tigriopus japonicus to environmental toxicants	2009	2	Copepod	Harpacticoid	Tigriopus japonicus	6 replicates of around 200 copepods	0, 1, 2, 10, 20 ug/L	adult copepods (males and females) for 96h	water	DMSO (0.001%)	hsp70 gene expression using RTqPCR	BPA exposure from 1 to 20 ug/L for 96h increased hsp70 mRNA expression	N	N	NR	Y	R1		Y	Y	NR	R1		Y	Y	R1		Y	Y	Y	Y	Y	N	NS	R2		Y	Y	Data transformation and one-way ANOVA followed by Duncan's multiple range post-hoc test	Y	Y	N	R2		R2
Hwang et al., 2010	Modulation of p53 gene expression in the intertidal copepod Tigriopus japonicus exposed to alkylphenols	2010	2	Copepod	Harpacticoid	Tigriopus japonicus	in triplicate	100 ug/L	Adult males and females for 6, 12, 24, 48 and 96h	water	DMSO (0.001%)	Cloning of p53 gene and p53 expression patterns in different developmental stages or when exposed to alkylphenols including BPA using RTqPCR.	BPA significantly increased p53 gene expression at all time points.	N	N	NR	Y	R1		Y	Y	NR	R1		Y	Y	R1		Y	Y	Y	N	Y	N	NS	R2		Y	Y	one-way ANOVA followed by Duncan's multiple-range comparison test - not specified if parametric test assumptions and variance homogeneity checked	Y	Y	P	R2		R2
Dahms et al., 2017	The challenging role of life cycle monitoring: evidence from bisphenol A on the copepod Tigriopus japonicus	2017	2	Copepod	Harpacticoid	Tigriopus japonicus	F0 copepodids rearing: 6 per treatment; Mating test: betwen 17 to 34 pairs	0.1 mg/L	stage-I copepodids till adulthood (around 7 days)	water	DMSO 0.05%	Exposure copepodids till adulthood, then pairing of control and BPA treated males and females with every possible combinations. Assessment of postmating days to female brood sac extrusion, days from brood sac extrusion to nauplii hatching, first clutch brood size, percent hatching success, and reproductive success.	Mean duration from mating to brood sac extrusion was increased in mating pairs comprising a BPA treated male; Mean duration from brood sac extrusion to naupliar hatching was increased for males resulting from BPA treated males and females pairs; Mean percent hatching success was significantly affected in pairs comprising BPA treated females; Reproductive success was particularly affected in males…	N	N	NR	Y	R1		Y	Y	NR	R1		Y	Y	R1		Y	Y	Y	NR	Y	N	Y	R1		Y	Y	Data either arcsine square root or square root normalized and analyzed using general linear model with plate replicates, mating exposure, mating combination, and generation as fixed effects; Two-way ANOVA followed by post hoc Tukey's multiple-range comparison test, T test for differences between male and female in each mating combination.	Y	Y	N	R2		R2
Han et al., 2017	Assessing the identity and expression level of the cytochrome P450 20A1 (CYP20A1) gene in the BPA-, BDE-47, and WAF-exposed copepods Tigriopus japonicus and Paracyclopina nana	2017	2	Copepod	Harpacticoid	Tigriopus japonicus	triplicates	100 ug/L	24h	water	DMSO 0.001%	Caracterisation of cyp0a1 gene expression using RTqPCR.	Increased cyp0a1 gene expression after 12h of exposure.	N	N	NR	Y	R1		Y	Y	NR	R1		Y	Y	R1		Y	Y	Y	NR	Y	N	NS	R2		Y	Y	Student paired t-test - not specified if parametric test assumptions and variance homogeneity checked	Y	Y	P	R2		R2
Hirano et al., 2004	Acute toxicity responses of two crustaceans, Americamysis bahia and Daphnia magna, to endocrine disrupters	2004	3	Branchiopod	Diplostraca	Americamysis bahia			24h-old larvae for 48h and 96h		DMSO (0.1%)	LC50 based on no visible movement and no visible response to stimuli	48h and 96h LC50 were respectively 1.34 and 1.03 mg/L BPA	Y	NS	NS	Y	R1	US EPA ﻿EPA/600/4–90–027F - Methods for measuring the acute toxicity of effluents and receiving waters to freshwater and marine organisms - 1993	Y	Y	NR	R1		Y	Y	R1		Y	Y	Y	NS	Y	N	NS	R2		NS	NS	LC50 determined by probit analyses	Y	P	N	R4		R4	not particularly relevant because acute toxicity test
Ekonomou et al., 2019	Mortality and effect on growth of Artemia franciscana exposed to two common organic pollutants	2019	3	Branchiopod	Anostraca	Artemia franciscana	effect on growth: in triplicates	acute toxicity: 40, 42, 44, 46, and 48 ppm for 24h; 32, 34, 36, 38, and 40 ppm for 48h; 15, 17, 19, 21, and 23 ppm for 72h; effect on growth: 3, 5, 8, 10, 15, 20, 25, and 30 ppm;	24h, 48h, and 72h;	water		Acute toxicity, based on mobility; growth	LC50 at 24, 48, and 72h were respectively: 45.51, 34.45, and 17.12 ppm; Decreased body length from 5 ppm at 24h, 48, and 72h.	NS	NS	NR	Y	R1		Y	Y	NR	R1		Y	Y	R1		Y	Y	Y	N	Y	Y	NS	R2		Y	Y	LC50 were calculated using the Probit method; homogeneity of variances tested with the Levene test, one-way ANOVA and Fisher's Least Significant Difference (LSD) procedure.	Y	Y	N			R2
Nguyen et al., 2020	Single and combined effects of Di-2-ethylhexyl phthalate and bisphenol A on life traits of the tropical micro-crustacean Ceriodaphnia cornuta	2020	3	Branchiopod	Diplostraca	Ceriodaphnia cornuta	10 replicates per treatment	BPA : 50 and 500 ug/L; BPA + DEHP at 50 ug/L each	neonates (less than 24h old) for 10 days	water	acetone (0.01 % ?)	Effects on mortality, reproduction, and morphological endpoints	No significant effect on mortality; Strong inhibition of reproduction; Increased body length; Mixture with synergistic effect on reproduction (decreased reproduction) but antagonistic effect on body length;	Y	NS	NS	Y	R2	APHA - American Public Health Association (2012) - Standard Methods for the Examination of Water and Waste water	Y	Y	NR	R1		Y	Y	R1		Y	Y	Y	Y	Y	N	Y	R2		Y	Y	ANOVA test for differences in the body length between the control and exposures - not specified if parametric test assumptions and homogeneity checked	Y	Y	N	R2		R2
Spadoto et al., 2017	Ecotoxicologicql effects of bisphenol A and nonylphenol on the freshwater cladocerans Ceriodaphnia silvestrii and Daphnia similis	2017	3	Branchiopod	Diplostraca	Ceriodaphnia silvestrii	acute exposure: five tests with 4 replicates per treatment; chronic exposure: 3 tests, with 10 replicates per treatment	Acute exposure: 3.20, 6.40, 12.80, 25.60 and 51.20 mg/L; chronic exposure: 1.38, 2.07, 3.11, 4.66, 7.00, 10.50 mg/L	acute exposure: 48h; chronic exposure: 8 days	water	ethanol 0.01%	Percentage of immobility used as endpoint in the acute exposure; In the chronic test, the endpoint was the brood size.	48h EC50 : 14.44 mg/L; NOEC and 8-day IC25 in C. silvestrii were respectively 1.38 mg/L and 2.43 mg/L.	Y	NS	NS	Y	R1	Brazilian Association of Technical Standard - ABNT 2004, 2005	Y	Y	NR	R1		Y	Y	R1		Y	Y	Y	Y	Y	Y	Y	R1		Y	Y	"test of variance in normality and homogeneity (chi-square and Hartley's test) and then tested through the Dunnett parametric test (normal distribution) or Kruskal-Wallis non-parametric test (non-normal distribution)"	Y	Y	N	R2		R2
Caspers, 1998	No estrogenic effects of bisphenol A in Daphnia magna STRAUS	1998	3	Branchiopod	Diplostraca	Daphnia magna	9 or 10 per treatment	0.316 ppm and 3.16 ppm	21 days			21 day NOEC for reproduction, moulting behaviour	21 day NOEC for reproduction > 3.16 ppm; No significant effect on moulting behaviour.	P	NS	NS	Y	R4	OECD draft guideline 202 (version dated August 1995)	Y	Y	NR	R1		Y	Y	R1		Y	Y	Y	Y	Y	N	NS	R2		Y	P	moulting behaviour: Student t-test - not specified if parametric test assumptions and variance homogeneity checked	N	Y	N	R4		R4
Chen et al., 2002	Acute toxicity, mutagenicity and estrogenicity of bisphenol A and other bisphenols	2002	3	Branchiopod	Diplostraca	Daphnia magna			24h and 48h	water		24 and 48h EC50 based on mobility;	BPA 24h and 48h EC50 for mobility were 24 and 10 mg/L.	Y	NS	NS	Y	R1	OECD guideline 202 - Daphnia sp., Acute immobilisation test - 2004	Y	Y	R	R1		Y	NS	R2		NS	Y	NS	NS	Y	N	NS	R4		NS	NR		Y	N	N	R4		R4	not particularly relevant because acute toxicity test
Mu et al., 2005	Covert signal disruption: anti-ecdysteroidal activity of bisphenol A involves cross talk between signaling pathways	2005	3	Branchiopod	Diplostraca	Daphnia magna	continuous exposure and male sex ratio: 7 to 10 replicates; isolated embryo exposures: 23 to 24 per treatment	depending on the experiment, between 2.5 and 20 mg/L	continuous exposure: female (< 1h old) for up to 21 days; isolated embryo exposures: male sex determination: female 48h after release of a brood of offspring for 24h; acute toxicity: 48h	water	ethanol (0.01%)	continuous exposure: Intermolt duration (time between birth and molting) and embryonic development with and without 20-hydroxyecdysone (20E), maternal fecundity; isolated embryo exposure: embryonic development with and without 20-hydroxyecdysone; Male sex determination: sex determination with or without methyl farnesoate;	Exposure to 9 mg/L BPA with and without 20E increased the intermolt duration; Increased abnormalites in isolated embryos with 2.5 and 20 mg/L BPA with or without 20E (but higher increase when with 20E); BPA enhanced the effect MF as 10 mg/L BPA and 10 ug/L MF significantly increased the percentage of male-containing broods; BPA (2.5 to 10 mg/L) decreased fecundity in a concentration dependent way;	N	N	NR	Y	R1		Y	NS	NR	R2		Y	Y	R1		Y	Y	Y	P	Y	Y	Y	R2		Y	Y	Intermolt duration: ANOVA followed by Dunnett's test; male-containing broods: Student's t test - not specified if parametric test assumptions and variance homogeneity checked	Y	Y	N	R2		R2
Wang et al. 2005	The screening of chemicals for juvenoid-related endocrine activity using the water flea Daphnia magna	2005	3	Branchiopod	Diplostraca	Daphnia magna	10 replicates per treatment	10 mg/L (more or less 10 ug/L of methylfarnesoate)	adult females (7-14 days old) carrying embryos till third brood (between 7 to 10 days);	water	ethanol (0.01%)	juvenoid agonist activity: number and sex of offspring in the third brood; anti-juvenoid activity: the same but in presence of 100 ng/L pyriproxifen; juvenoid potentiator activity: the same as juvenoid agonist activity but in presence of methyl farnesoate (MF) at 10 or 22 ug/L;	Increased percentage of broods containing males and percentage of males per brood in presence of MF interpreted as a potentiation of the juvenoid activity.	N	NS	NR	Y	R1		Y	NS	NR	R2		Y	Y	R1		Y	Y	Y	NS	Y	N	Y	R2		Y	Y	Anti-juvenoid activity and juvenoid potentiator activity: Fisher's exact test for percentage of broods containing males, and Wilcoxon Rank Sum test for percentage of males in broods containing males; juvenoid agonist activity: Wilcowon Rank Sum test	Y	Y	N	R2		R2
Brennan et al., 2006	Multigenerational effects of four selected environmental oestrogens on Daphnia magna	2006	3	Branchiopod	Diplostraca	Daphnia magna	chronic toxicity: 10 replicates per treatment	acute toxicity: up to 10.5 mg/L; chronic toxicity: 0, 0.2, 0.4, 0.6, 0.8, and 1 mg/L	acute toxicity: 24 and 48h; chronic toxicity: 21 days	water	ethanol (0.01 %)	Monitoring of survival, moulting frequency and number of offspring produced for 2 generations.	BPA 24h and 48h EC50 on mobility were respectively 8.57 and 7.75 mg/L; 24h and 48h exposure to up to 10.5mg/L did not affect molting frequency; A higher adult mortality was observed for the second generation as compared to the first generation (at 1 mg/L 50% mortality in the 1st generation and 100% in the 2nd generation); BPA appeared to have no effect on the fecundity at concentrations up to 1mg…	Y	NS	NS	Y	R1	ISO 6341 - Water quality - Determination of the inhibition to the mobility of Daphnia magna Straus (Cladocera, crustacea) - Acute toxicity test - 1996, and ISO 10706 - Water quality - Determination of long term toxicity of substances to Daphnia magna Straus (Cladora, crustacea) - 2000	Y	Y	NR	R1		Y	Y	R1		Y	Y	Y	Y	Y	N	Y	R2		Y	Y	EC50 calculated by applying the Levenberg-Marquardt fit model; one-way ANOVA followed by Dunnett's multiple t-test method - not specified if parametric test assumptions and variance homogeneity checked	Y	Y	N	R2		R2
Park and Choi, 2007	Cytotoxicity, genotoxicity and ecotoxicity assay using human cell and environmental species for the screening of the risk from pollutant exposure	2007	3	Branchiopod	Diplostraca	Daphnia magna	acute toxicity: 10 replicates; Comet assay: 15 individuals	Comet assay: 0.001, 0.009, 0.088 uM	neonates aged less than 24h for 24h	water		acute toxicity (using swimming inhibition as an endpoint), genotoxicity (comet assay)	24h EC10, EC50 and EC90 were respectively 0.47, 1.04 and 2.37 uM; Increased genotoxicity (tail moment) at 0.009, and 0.088 uM.	N	N	NR	Y			Y	N	NR	R4		Y	Y	R1		Y	Y	NS	NS	Y	N	NS	R4		NS	Y	Log-probit transformation of the data to estimate LC10, LC50 and LC90 and the corresponding 95% confidence intervals - Comet assay: ANOVA with Dunnett's multiple comparison test - not specified if parametric test assumptions and variance homogeneity checked	Y	N	N	R4		R2/R4
Ha and Choi, 2009	Effects of environmental contaminants on hemoglobin gene expression in Daphnia magna: a potential biomarker for freshwater quality monitoring	2009	3	Branchiopod	Diplostraca	Daphnia magna	3 replicates	0, 0.3, 3 and 30 ug/L	reproduction test: 21 days; hb gene expression: 24h	water	acetone (0.1%?)	24h EC50 (immobility test); Hemoglobin (hb) gene expression and Daphnia reproduction test	24h EC50 was 353.5 ug/L in juveniles; BPA at 0.3, 3 and 30 ug/L BPA for 24h induced a less than two-fold increase in mRNA expression of different isoforms of hemoglobin; No signigicant effect on number of neonates per female.	P	NS	NS	Y	R1	OECD guideline 202 - Effects on biotic systems, Daphnia magna acute immobilization - 1984	Y	Y	NR	R1		Y	Y	R1		Y	Y	Y	Y	Y	N	NS	R2		Y	Y	Data checked for normality and homoscedasticity; variation analysis with Dunnett's multiple comparison test; correlation between parameters tested with a Pearson test	Y	Y	N	R2		R2
Park and Choi, 2009	Genotoxic effects of nonylphenol and bisphenol A exposure in aquatic biomonitoring species: freshwater crustacean, daphnia magna, and aquatic midge, Chironomus riparius	2009	3	Branchiopod	Diplostraca	Daphnia magna	3 replicates per treatment	0.3, 3, 30 ug/L (1/1000, 1/100 and 1/10 of 24h L(E)C50)	7-day old Daphnia for 24h	water	acetone (0.005% ?)	Comet assay, enzyme activities (Catalase CAT and malonyldialdehyde MDA), survival and growth	Increased DNA strand breaks (3 and 30 ug/L) and decreased catalase activity (0.3, 3 and 30 ug/L)	N	N	NR	Y	R1		Y	NS	NR	R4		Y	Y	R1		Y	Y	Y	Y	Y	N	Y			Y	Y	Normal distribution and homoscedasticity of variance checked; Dunnett's multiple comparison test; Pearson test to study correlations among the parameters	Y	P	N	R2	results expressed relatively to solvent control	R2
Jemec et al., 2012	Antioxidant responses and whole organism change in Daphnia magna acutely and chronically exposed to endocrine disruptor bisphenol A	2012	3	Branchiopod	Diplostraca	Daphnia magna	acute toxicity: in duplicates; acute exposure: 3 test containers fo 15 daphnids per treatment; chronic toxicity: 10 test containers per treatment;	acute exposure: 0, 0.1, 1, 5, 10 and 20 mg/L; chronic exposure: 0, 0.86, 1.73, 3.45, 6.9 and 13.8 mg/L	acute toxicity: 24h; acute exposure (lipid peroxidation, antioxydant enzyme): 6 day-old daphnids for 48h; chronic toxicity: 21 days;	water or M4 Elendt medium		Acute toxicity (ISO 6341 - 1996 - immobility as endpoint); lipid peroxidation and antioxydant enzyme after acute exposure, chronic toxicity (ISO 10706 - 2000), antioxydant enzyme and reproductivity after chronic exposure	BPA decreased the activity of catalase after 48h and 21 days of exposure to the highest concentrations tested (respectively 20mg/L and 13.8mg/L), where 50 % mortality was observed; After acute exposure to BPA GST activity increased in a concentration dependent way; after chronic exposure, it increased at 1.73, 3.45 and 6.9 mg/L, but decreased at 13.8 mg/L; Increased protein content per animal aft…	Y	N	NS	Y	R1	ISO 6341 - Water quality-determination of the inhibition of the mobility of Daphnia magna Straus (Cladocera, crustacea) - Acute toxicity test - 1996, and ISO 10706 - Water quality - determination of long term toxicity of substances to Daphnia magna Straus (Cladocera, crustacea) - 2000	Y	Y	NR	R1		Y	Y	R1		Y	Y	Y	Y	Y	Y	Y	R1		Y	Y	EC50 determined by probit analyses; LOEC determined by one-way ANOVA and Dunnett's test; Enzyme and lipid peroxidation: non-parametric Mann-Whitney - not specified if parametric test assumptions and variance homogeneity checked	Y	Y	N	R2		R2
Jeong et al., 2013	Genomic expression responses toward bisphenol-A toxicity in Daphnia magna in terms of reproductive activity	2013	3	Branchiopod	Diplostraca	Daphnia magna		Reproductive toxicity: from 1.97 to 10 mg/L; microarray: 10 mg/L	Reproductive toxicity: 21 days; microarray: 48h	water	ethanol	Reproductive toxicity (number of offspring) and gene expression profile using DNA microarray	Significantly reduced the number of offspring per adult at 10 mg/L BPA; 157 genes were up-regulated, and 170 downregulated, among them many genes related to molting and reproductive process.	P	NS	NS	Y	R4	OECD guideline 211 - Daphnia magna reproduction test - 2012	Y	Y	NR	R1		Y	Y	R1		Y	Y	Y	P	Y	N	NS	R2		NS	P	Expression changes expressed by fold change; cluster analysis: Student's t-test - not specified if parametric test assumptions and variance homogeneity checked; Statistics for reduced number of offspring?	Y	Y	N	R2		R2
Mansilha et al., 2013	Bisphenol A migration from plastic materials: direct insight of ecotoxicity in Daphnia magna	2013	3	Branchiopod	Diplostraca	Daphnia magna	acute toxicity: 10 replicates per treatment; reproduction test & multigenerational test: 10 replicates; Single reproduction test in plastic bottles: 8 replicates for BB-8 and 6 for controls	acute toxicity: 1, 5, 7, 9, 10, 11, 13, 15, and 20 mg/L; reproduction test: 1, 3, and 5 mg/L	acute toxicity: 24 and 48h; reproduction test: 21 days; multigenerational test: last brood from reproduction test, exposed for 6 generations; multigenerational test with plastic bottles: 6 generations 21 day per generation.	water		exposure from polycarbonate (PC), non-PC and polypropylene (PP - "BPA-free") baby bottles and from known concentrations of BPA. Acute toxicity using immobility as an endpoint (OECD 2004); reproduction test (OECD 2012); multigenerational test; reproduction test in plastic containers using single and multi-generation tests.	BPA concnetrations range between 0.26 - 15.2 ug/L in PC containers, 0.06 - 0.34 ug/L in non-PC containers, and < LOQ - 0.05 ug/L in PP containers; Exposure to BPA at 3 mg/L induced a premature maturity; Exposure to BPA at 5 mg/L resulted in complete mortality at day 13; In a multigenerational assay, BPA at 1 and 3mg/L increased the number of offspring in the second and third generations; Single a…	Y	NS	NS	Y	R4	OECD guideline 202 - Daphnia sp., Acute immobilisation test - 2004, and OECD guideline 211 - Daphnia magna reproduction test - 2012	Y	Y	Y	R1		Y	Y	R1		Y	Y	Y	Y	Y	P	Y	R2		P	Y	48h EC50 determined by probit analyses; One-way ANOVA followed by Dunnett's test; One-sample independent t test and two-sided t test were also carried out - not specified if parametric test assumptions and variance homogeneity checked	Y	Y	N	R2		R2
Jordao et al., 2016	Compounds altering fat storage in Daphnia magna	2016	3	Branchiopod	Diplostraca	Daphnia magna	storage lipid assays: 10 replicates per treatment; life history trait assay: 10 replicates per treatment;	Nile red fluorescence: tested range = 1.31 - 43.8 uM; life history assay: 4.4 and 43.8 uM	Toxicity tests: from the end of third juvenile instar for 3 days; for life history traits experiment, females kept for one more instar period without chemicals.	water	acetone (0.1%)	toxicity tests (survival, delay on molting, feeding rate), storage lipid assay (storage into lipid droplets), life history assay (female body length at first reproduction, number and size of offspring from the first clutch), nile red assay to quantify storage lipids into lipid droplets; determination of triacylgycerols;	No effect on molts was observed even at the highest concentration (131 uM); Decreased feeding rate with a LOEC and a EC50 of respectively: 65.7 and 99.4 uM; Increased nile red fluorescence in post-mating females, with LOEC and EC50 respectively of: 10.9 and 22.4 uM; No effect on molt, body length, clutch size or offspring size.	N	N	NR	Y	R1	ANOVA and one-sided Dunnett's post hoc test after testing for normality and variance homoscedasticity	Y	Y	NR	R1		Y	Y	R1		Y	Y	Y	NS	Y	Y	Y	R1		Y	Y	ANOVA and one-sided Dunnett's post hoc test after testing for normality and variance homoscedasticity	Y	Y	P	R2		R2
Masteling et al., 2016	Whole-organism and biomarker endpoints in Daphnia magna show uncoupling of oxidative stress and endocrine disruption in phenolic derivatives	2016	3	Branchiopod	Diplostraca	Daphnia magna	acute toxicity: 4 groups of 5 individuals; subchronic toxicity assay: 40 daphnids per treatment	subchronic toxicity assay: 10.7 (EC5), 12.0 (EC10) and 13.7 (EC20) mg/L	acute toxicity: less than 24h old daphnids for 48h; subchronic toxicity assay: 1 week;			Acute toxicity based on immobility; for subchronic toxicity assay, assessment of mortality, reproduction and presence of exuviae; Enzymatic activity of catalase (CAT, oxidative stress), and glutathione S-transferases (GSTs, phase II metabolism), assessment of lipid peroxidation by quantification of thiobarbituric acid reactive substances (TBARS)	Acute toxicity: 48h EC5, 10, 20 and 40 were respectively: 10.66, 12.03, 13.69 and 15.91 mg/L; Decreased number of exuviae at all concentrations; Increased GSTs activity at 12 and 13.7 mg/L;	N	N	NR	Y	R1		Y	Y	NR	R1		Y	Y	R1		Y	Y	Y	NR	Y	N	Y	R2		Y	Y	48h EC5, 10, 20 and 40 determined using probit analyses; Molting and reproductive endpoints were analyzed with non-parametric Kruskal-Wallis tests, followed by a non-parametric multiple comparison test; Biochemical parameters: one-way ANOVA followed by Dunnett's test	Y	Y	N	R2		R2
Nagato et al. 2016	Metabolomics reveals energetic impairments in Daphnia magna exposed to diazinon, malathion and bisphenol A	2016	3	Branchiopod	Diplostraca	Daphnia magna	10 analytical replicates	0.1, 0.35, 0.7, 1.4 and 2.1mg/L	48h	water		1H nuclear magnetic resonance (NMR)-based metabolomics, principal component analysis (PCA)	48h LC50 of 14.4 mg/L; Significant effect on metabolome at 0.1, 0.7 and 2.1 mg/L; Increase in amino acids like alanine, valine, isoloeucine, leucine, arginine, glycine, lysine, phenylalanine and tyrosine, and decrease in glucose and lactate (mostly at 0.7 and 2.1 mg/L, significant only at 2.1 mg/L), possibly indicative of a generalized response to stress; for glutamate and glutamine, decrease at …	N	N	NR	Y	R1		Y	Y	NR	R1		Y	Y	R1		Y	Y	Y	Y	Y	N	Y	R1		P	Y	two tailed t-test with a false discovery rate correction - not specified if parametric test assumptions and variance homogeneity checked	Y	Y	N	R2		R2
Tisler et al., 2016	Hazard identification and risk characterization of bisphenol A, F and AF to aquatic organisms	2016	3	Branchiopod	Diplostraca	Daphnia magna	acute test: duplicates of 10 daphnids; reproduction test: 3 experiments of 10 replicates of one daphnid.	acute test: 6, 6.5, 7, 7.5, 8, 8.5, 9, 10, 15, 20 mg/L; reproduction test: 0.63, 1.3, 2.5, 5, 10 mg/L	acute test: 24h, and 48h; reproduction test: 21 days	water		Acute immobilization toxicity test, reproduction test (survival of females, cumulative number of living offspring, average brood size, number of broods, days to first brood, and body length).	For acute immobilization toxicity test, 24 and 48h EC20 were respectively 7.1 and 6 mg/L, and 24 and 48h EC50 were 8.9 and 7.3 mg/L respectively; For all studied reproductive endpoints NOEC and LOEC were respectively 5 and 10 mg/L.	N	N	NR	Y	R1		Y	Y	NR	R1		Y	Y	R1		Y	Y	Y	Y	Y	Y	Y	R1		Y	Y	EC20, EC50, EC80 determined using a non-linear regression model; chronic toxicity data: one-way ANOVA followed by Dunnett's test - not specified if parametric test assumptions and variance homogeneity checked	Y	P	N	R2		R2
Kim et al., 2017	Acute toxicity and antioxidant responses in the water flea Daphnia magna to xenobiotics (cadmium, lead, mercury, bisphenol A, and 4-nonylphenol)	2017	3	Branchiopod	Diplostraca	Daphnia magna	acute toxicity: 4 replicates of 5 neonates; gene expression: triplicates	gene expression: 0.2, 1, and 5 mg/L	acute toxicity: <24h old neonates for 48h; gene expression: 24h and 48h	water	DMSO	Acute toxicity, using mobility as an endpoint; expression of genes encoding the antioxidant enzymes: Cu/Zn-sod, Mn-sod, and cat by RTqPCR.	48h EC50 on mobility was 8.3 mg/L. Slight increase of the expression of Mn-sod (0.2 and 5 mg/L) and catalase genes (5 mg/L) at 24h but not at 48h (< 2 folds); catalase gene expression was also slightly increased after exposure to 1 mg/L for 48h (< 2 folds).	P	N	NS	Y	R1	OECD guideline 202 - Daphnia sp., Acute immobilisation test - 2004	Y	Y	NR	R1		Y	Y	R1		Y	Y	NS	Y	Y	N	NS	R4		Y	Y	gene expression: one-way ANOVA followed by Tukey's test - not specified if parametric test assumptions and variance homogeneity checked	Y	Y	N	R2		R2
Li et al., 2018b	Individual and binary mixture effects of bisphenol A and lignin-derived bisphenol in Daphnia magna under chronic exposure	2018	3	Branchiopod	Diplostraca	Daphnia magna	Enzyme activities: 3 replicates per treatment; reproduction: 16 replicates per treatment	2, 20, 200, and 2000 ug/L	21 days	water	DMSO (0.0033 % and 0.1 %)	Effects on growth, reproduction-related parameters (molting frequency, number of brood, brood size), and biochemical markers including the activities of antioxidants (catalase CAT, superoxide dismutase SOD, glutathione-S-transferase GST), Acetylcholinesterase (AChE), and alpha-glucosidase (alpha-Glu, digestive enzyme)	Increased D.magna dry weight at all BPA concentrations; decreased number of molting for 20, 200 and 2000 ug/L BPA; no significant effects on the activity of antioxydants, AChE, and alpha-Glu.	P	N	NR	Y	R1	OECD guideline 211 - Daphnia magna reproduction test - 2012	Y	Y	NR	R1		Y	Y	R1		Y	Y	Y	Y	Y	N	Y	R2		Y	Y	Data tested for normal distribution and homogeneity of variances using Kolmogorov-Smirnov test and Levene's F test, respectively; ANOVA followed by Tukey's test	Y	Y	N	R2		R2
Fuertes et al., 2019	Time-dependent transcriptomic responses of Daphnia magna exposed to metabolic disruptors that enhanced storage lipid accumulation.	2019	3	Branchiopod	Diplostraca	Daphnia magna	4 replicates per time and endpoint	10 mg/L	for 8, 24, and 48h	water	acetone 0.002 %	Lipid droplet accumulation, fecundity,	Increase lipid droplet accumulations; No observed effect on fecundity; Altered expression of genes involved in lipid metabolism; energy metabolism (carbohydrate, insulin), molting, development, reproduction, and life-span.	NS	NS	NR	Y	R1		Y	Y	NR	R1		Y	Y	R1		Y	Y	Y	N	Y	N	NS	R2		Y	Y	Fecundity and Nile red fluorescence: one-way and two-way ANOVA respectively followed by post-hoc Dunnett's tests; data tested for normality and variance homoscedasticity.	N	Y	N			R2
Gerhardt, 2019	Plastic additive Bisphenol A: toxicity in surface- and groundwater crustaceans	2019	3	Branchiopod	Diplostraca	Daphnia magna	3 - 4 replicates	acute toxicity: 1.5, 3, 5, 6.2, 8.5, 10, 12.5, 25 mg/L; chronic toxicity: 30, 300, 3000 ug/L	acute toxicity: 24h; chronic toxicity: 28 days.	water	ethanol 0.1% but evaporated	acute toxicity, long-term survival, locomotor activity reproduction and molting	24h LC50: 11.20 mg/L; chronic toxicity: LC50: 0.74 mg/L; EC50: no decreased behaviour; No significant effect on the number of neonates per female; No observed effects on number of molts.	Y	NS	NS	Y	R1	OECD guideline 211 - Daphnia magna reproduction test - 2012	Y	N	NR	R2		P	P	R4		Y	Y	Y	P	Y	Y	NS	R2		Y	Y	LC50 estimated by a linear regression of log(x) and probit(y); EC50 for locomotory activity estimated with SigmaPlot; behavior data analyzed by non-parametric repeated measures ANOVA on ranks (Friedmann test) for time-dependent data or Kruskall-Wallis ANOVA to compare different groups for not time-dependent data followed by post-hoc pair wise comparisons (Tukey, Dunn's test).	Y	Y	N	R2		R2/R4
Kim et al., 2019	Evaluation of 4-nonylphenol and bisphenol A toxicity using multiple molecular biomarkers in the water flea Daphnia magna	2019	3	Branchiopod	Diplostraca	Daphnia magna	50 individuals per treatment, in triplicates	0.2, 1, 5 mg/L	neonates (< 24h) for 24 - 48h	water	DMSO 0.01%	RTqPCR on target genes related to detoxification (Glutathione S transferase - gst), development and reproduction (ecdysteroid receptor ecr and vitellogenin vtg), antioxidant (Glutathione peroxidase - gpx, glutathione reductase - grx and thioredoxin reductase - tr), and stress (heat shock proteins hsp70 and hsp90)	Altered expression of gst, in particular, 3-fold increase of gst sigma gene expression after 48h exposure to 1 mg/L BPA; Decreased ecr gene expression after 48h exposure, and increased vtg gene expression after 24h exposure; Altered expression of gpx, grx, and trx (but by less than a factor 2); Decreased expression of hsp70 after 24h exposure to 1 and 5 mg/L, but increased expression after 48h ex…	N	N	NR	Y	R1		Y	Y	NR	R1		Y	Y	R1		Y	Y	Y	Y	Y	N	Y	R2		Y	Y	gene expression: one-way ANOVA followed by Tukey's test - not specified if parametric test assumptions and variance homogeneity checked	Y	Y	N	R2		R2
Chen et al., 2021	Greater potency of bisphenol AF than bisphenol A in growth, reproduction, and transcription of genes in Daphnia magna	2021	3	Branchiopod	Diplostraca	Daphnia magna	body length: 10 individuals per treatment; swimming speed: 12 replicates per treatment;	5, 50, 500, 5000 nM	neonates younger than 24h for 21 days	water	0.01 % DMSO	21-day standard reproductive toxicity test: development, reproduction, transcription of different genes (cytochrome p450 cyp314 and cyp18a1, ecdysone receptor a and b ecra and ecrb, ultraspiracle usp, hormone receptor 3 hr3, fushi tarazu factor-1 ftz-f1, cuticle proteins cut, chitinase cht, chitinase 3 cht3, carboxypeptidase A1 precursor cpa1, vitellogenin 1 and 2 vtg1 and vtg2, and vitelline out…	48h LC50 of 8.11 mg/L; 50, 500, and 5000 nM significantly decreased the swimming speed of in F0 (from 50 nM) and F1 generation (from 5000 nM); 5000 nM decreased survival rate of F0 generation (to 75.56%); 5000 nM increased fecundity of F0 generation, but decreased body length and swimming speed of F1 generation; 5000 nM inhibited the expression of cyp314, ecra, ecrb, usp, vtg1, and vtg2 in the F0…	Y	NS	NS	Y	R1	OECD guideline 211 - Daphnia magna reproduction test - 2012	Y	Y	NR	R1		Y	Y	R1		Y	Y	Y	Y	Y	N	Y	R2		P	Y	Tukey's multiple range tests and one-way ANOVA - not specified if parametric test assumptions and variance homogeneity checked	Y	Y	N	R2	It does not seem to have any tank replicate for the different treatments	R2
Garreta-Lara et al., 2021	Combined targeted/untargeted analytical and chemometric approaches in the characterization of Daphnia magna metabolomic changes under bisphenol A exposure	2021	3	Branchiopod	Diplostraca	Daphnia magna	6 replicate pools of eight daphnids per treatment	4.5 and 45 uM	4-day old juveniles for 24h	water	acetone (20 uL/L = 0.002%)	quantification by targeted metabolomics (23 metabolites including sugars, amino acids, nucleotides, nucleosides, neurotransmitters and organic acids) and relative quantification by untargeted metabolomics; Principal Component Analysis (PCA)	targeted metabolomics: all the target metabolites were detected in the range between 0.2 (hypoxanthine) and 105 (L-tyrosine) ng/mg; untargeted metabolomics: 97 identified components of which 42 D.magna metabolites, some of which coincided with targeted metabolites; PCA showed 2 clusters (one with controls and the low-dose, and one witht the high-dose) in both targeted and untargeted metabolomics;…	NS	NS	NR	Y	R1		Y	Y	NR	R1		Y	Y	R1		Y	Y	Y	Y	Y	N	Y	R2		Y	Y	﻿Regions of Interest - Multivariate Curve Resolution (ROIMCR) procedure, "which combines the regions of interest (ROI) powerful filtering and feature selection methodology, and the resolution of the elution and spectra profiles of the detected metabolites using the Multivariate Curve Resolution-Alterning Least Squares (MCR-ALS) method"; Principal Component Analysis (PCA)	Y	Y	Y	R1		R2
Oliveira Pereira et al., 2021	Metabolomics reveals that Bisphenol pollutants impair protein synthesis-related pathways in Daphnia magna	2021	3	Branchiopod	Diplostraca	Daphnia magna	10 replicates of one daphnid per treatment	0.7, 2, 3.5, and 6 mg/L	adult (14 days old) daphnids exposed for 48h	water	none	Sublethal exposure to BPA (BPS and BPF) and targeted metabolite analysis by liquid chromatography-tandem mass spectrometry (LC-MS/MS), to measure polar metabolites linked to a range of biochemical pathway and identify differences and similarities of effects between the three bisphenols.	Multivariate analysis: when compared with controls, BPA response did not follow any concentration dependent pattern, and only 6 mg/L concentration was statistically significant. Concentrations of metabolites: the highest concentration accounted for most of the statistically significant changes. BPA exposure with 6.0 mg/L downregulated the concentrations of choline, cysteine, glutamic acid, histam…	P	NS	NR	Y	R1	Daphnids raised from 2013 based on guidelines from the Ontario Ministry of the Environment.	Y	Y	NR	R1		Y	Y	R1		Y	Y	Y	P	Y	Y	Y	R2		Y	Y	"Statistical analyses were performed using MetaboAnalystR package […]. PCA and PLS-DA matrixes of scores were obtained. […] Individual metabolite percent changes of each exposure group were calculated […]. A t-test (two-tailed, equal variance, alpha < 0.05) was then used "	Y	Y	NS	R2		R2
Yuan et al., 2021	A comprehensive system for detection of behavioral change of D. magna	2021	3	Branchiopod	Diplostraca	Daphnia magna	acute toxicity: 3 replicates of 10 neonates; behavoural test: 12 replicates per treatment	swimming behaviour assay: 5% effective concentration (EC5) (based on immobilization rate), 1/4 and 1/16 of EC5	behavioural assay: less than 24-hour-old neonates for 48 hours	water		acute toxicity, effects of BPA on D. magna swimming behaviour (tendency of movement, photosensitivity, and response to vibration disturbance), RTqPCR of genes involved in neurodevelopment (ash, pro, sna, ase), opsins (opsin1, opsin5, bcrh1, bcrh2), muscle contractions (tni, tnt, ml, mh), and signal transduction (gnao, pik3c, gng13, slc6a1, slc6a2, calm, arpb)	EC50, LOEC and EC5 were respectively 12.073, 15, and 7.198 mg/L, for the 48h acute toxicity test; The NOEC of the acute toxicity test and behavioural test were respectively 10, and < 0.4499 (tapping distance) mg/L; BPA decreased the cumulative distance, the average speed, the activity and tap stimuli during light intervals, but increased the activity during dark intervals; Decreased expression of…	P	NS	NS	Y	R1	OECD guideline 202 (OECD, 2004) for acute toxicity only	Y	Y	NR	R1		Y	Y	R1		Y	Y	Y	P	Y	N	Y	R2		Y	Y	Normal distribution and homogeneity of data assessed by Kolmogorov-Smirnov test and Levene's test, respectively; Behavioral test/ one-way ANOVA followed by Tukey test; EC50 and EC5: probit analysis	Y	Y	Y	R1		R2
Hirano et al., 2004	Acute toxicity responses of two crustaceans, Americamysis bahia and Daphnia magna, to endocrine disrupters	2004	3	Branchiopod	Diplostraca	Daphnia magna			24h-old larvae for 48h		DMSO (0.1%)	LC50 based on D. magna immobilization	48h LC50 was 12.84 mg/L BPA	Y	NS	NS	Y	R1	OECD guideline 202 - Daphnia sp., Acute immobilisation test - 2004	Y	Y	NR	R1		Y	Y	R1		Y	Y	Y	NS	Y	N	NS	R2		NS	NR	LC50 determined by probit analyses	Y	P	N	R4		R4	not particularly relevant because acute toxicity test
Spadoto et al., 2017	Ecotoxicologicql effects of bisphenol A and nonylphenol on the freshwater cladocerans Ceriodaphnia silvestrii and Daphnia similis	2017	3	Branchiopod	Diplostraca	Daphnia similis	acute exposure: five tests with 4 replicates per treatment; chronic exposure: 3 tests, with 10 replicates per treatment	Acute exposure: 3.20, 6.40, 12.80, 25.60 and 51.20 mg/L; chronic exposure: 1.38, 2.07, 3.11, 4.66, 7.00, 10.50 mg/L	acute exposure: 48h; chronic exposure: 8 days	water	ethanol 0.01%	Percentage of immobility used as endpoint in the acute exposure; In the chronic test, the endpoint was the brood size.	48h EC50 : 12.05 mg/L.	Y	NS	NS	Y	R1	Brazilian Association of Technical Standard - ABNT 2004, 2005	Y	Y	NR	R1		Y	Y	R1		Y	Y	Y	Y	Y	Y	Y	R1		Y	Y	"test of variance in normality and homogeneity (chi-square and Hartley's test) and then tested through the Dunnett parametric test (normal distribution) or Kruskal-Wallis non-parametric test (non-normal distribution)"	Y	Y	N	R2		R2
In et al., 2019	Acute toxicity of bisphenol A and its structural analogues and transcriptional modulation of the ecdysone-mediated pathway in the brackish water flea Diaphanosoma celebensis	2019	3	Branchiopod	Diplostraca	Diaphanosoma celebensis	acute toxicity test: 4 replicates of 5 individuals	gene expression: 0.12, 0.6, and 3 mg/L	acute toxicity test: 24 and 48 h; gene expression: 4-days old individuals every 24h for 6 days;	water	DMSO 0.05%	Acute toxicity test and expression of ecdysteroid pathway related genes (cyp314a1, ecdysteroid receptors ecra and ecrb, and ultraspirable usp) by RTqPCR	24 and 48h LC10 were respectively 5.715 and 5.013 mg/L; 24 and 48h LC50 were respectively 7.454 and 6.846 mg/L; Exposure to BPA for 48h increased the expression of ecra (0.12, 0.6 and 3 mg/L), cyp314a1 and usp (0.6 and 3 mg/L), and ecrb (0.6 mg/L, but less than 2 folds increase).	N	N	NR	Y	R1		Y	Y	NR	R1		Y	Y	R1		Y	Y	Y	Y	Y	N	NS	R2		NS	Y	Lethal concentrations calculated using ToxRat professional version 2.09; gene expression: one-way ANOVA followed by Tukey's test - not specified if parametric test assumptions and variance homogeneity checked	Y	Y	N	R2		R2
In et al., 2021	Identification of ecdysteroid pathway-related genes and their transcriptional modulation in the brackish water flea Diaphanosoma celebensis exposed to bisphenol analogs	2021	3	Branchiopod	Diplostraca	Diaphanosoma celebensis	triplicates	0.12, 0.6, and 3 mg/L	48h in 4 day-old individuals	water	DMSO (0.05%)	Expression of ecdysteroids related genes: neverland (nvd), E75 and HR3, using RTqPCR.	The expression of nvd gene significantly decreased at 0.6 and 3 mg/L, while the expression of E75 and HR3 genes increased at 0.12 and 0.6 mg/L then decreased at 3 mg/L (though not significantly for HR3).	N	N	NR	Y	R1		Y	Y	NR	R1		Y	Y	R1		Y	Y	Y	Y	Y	N	NS	R2		Y	Y	"Relative mRNA expression levels were compared among treatments using one-way analysis of variance (one-way ANOVA) followed by Tukey’s test."	Y	Y	N	R2		R2
Cho et al., 2022	Modulation of ecdysteroid and juvenile hormone signaling pathways by bisphenol analogues and polystyrene beads in the brakish water flea Diaphanosoma celebensis	2022	3	Branchiopod	Diplostraca	Diaphanosoma celebensis	gene expression: 3 replicates per experiment, per concentration, development and reproduction: 10 replicates per experiment	gene expression: 0.12, 0.6, and 3 mg/L, development and reproduction: 0.06, 0.12, and 0.24 mg/L	gene expression: 4-day old infividuals for 48h; reproduction and development: 24h old organisms for 14 days	water	DMSO (0.05%)	Effects of BPA on development and reproduction after 14 days of exposure, and on the expression of ecdysteroid signaling pathway-related genes (nvd, cyp314a1, err, ecra, ecrb, usp, hr3, vtg, vtgr, e75, cp, cht, cht3), and JH signaling pathway-related genes (jhamt, met, and jheh) after 48h of exposure.	Development and reproduction: significant delay for the first offspring emergence of nearly 1 day (5.4 days for the controls and between 6.3 and 6.5 days for the BPA-treated individuals); concentration dependent increase in the cumulated number of neonates (significant at 0.24 mg/L); Gene expression: decreased expression of genes involved in the ecdysteroid pathway at 0.12 and 3 mg/L, and increas…	NS	NS	NR	Y	R1		Y	Y	NR	R1		Y	Y	R1		Y	Y	Y	Y	Y	N	Y	R2		Y	Y	﻿"All experimental data were expressed as the mean ± standard devi- ation (S.D.) of the replicates. To analyze the statistical significance between control and experimental group, t-test were performed using PASW statistics (version 18.0; SPSS Inc., Chicago, IL, USA), and p value <0.05 was considered statistically significant. The heat map was constructed using MeV software (version 4.9.0)."	Y	Y	N	R2		R2
Castritsi-Catharios et al., 2013	Toxicity effects of bisphenol A to the nauplii of the brine shrimp Artemia franciscana	2013	3	Branchiopod	Anostraca	the brine shrimp Artemia franciscana	Acute toxicity: 10 to 15 replicates; triplicates	acute toxicity: between 29 and 50 mg/L; Effects on body length: between 20 and 50 mg/L;	Nauplii at instar II-III stages for 24 and 48h;	water		Acute toxicology: 24 and 48h LC50; body length of the nauplii after 24 and 48h of exposure	BPA LC50 at 24 and 48h were respectively 44.8 and 34.7 mg/L. Concentration dependent decreased length of the organisms.	N	N	NR	Y	R1		Y	Y	NR	R1		Y	Y	R1		Y	Y	Y	Y	Y	N	Y	R2		Y	Y	LC50 determined by regression analyses; body length: normality of the distribution checked using a Kolmogorov test, ANOVA; preliminary morphometric data analyzed using Mann-Whitney test and Kruskal-Wallis test	Y	Y	N	R2		R2
Ali et al., 2013	The acute toxicity of phenolic compounds and heavy metals on brine shrimp Artemia sinica (Crustacea:Artemiidae)	2013	3	Branchiopod	Anostraca	the brine shrimp Artemia sinica		30, 45.56, 45.59, 46.40, and 90 ug/L	24h	water	hexane: acetone (8:2)	Acute toxicity	BPA 24h LC50 was 47.51ug/L.	N	N	NR	Y	R4		Y	Y	NR	R1		Y	Y	R1		Y	Y	Y	Y	Y	N	NS	R2		NS	Y	LC50 obtained by linear regression equation	Y	Y	N	R4		R4	not particularly relevant because acute toxicity test
Ali et al., 2014	Toxicity of five phenolic coumpounds to Brine Shrimp Artemia sinica (Crustacea: Artemiidae)	2014	3	Branchiopod	Anostraca	the brine shrimp Artemia sinica	10 artemia cultured in 3 wells per treatment	30, 63, 65, 70 and 122 ug/L	24, 48 and 72h	water		acute toxicity	LC50 for 24, 48 and 72h were respectively: 70.1, 50.4 and 17.3 ug/L.	N	N	NR	Y	R2		Y	Y	NR	R1		Y	Y	R1		Y	Y	Y	P	Y	Y	Y	R1		Y	Y	LC50 was calculated referring to a regression equation.	Y	Y	N	R2		R2	not particularly relevant because acute toxicity test
Prud'homme et al., 2017	Impact of micropollutants on the life-history traits of the mosquito Aedes aegypti: On the relevance of transgenerational studies	2017	4	Hexapod	Diptera	Aedes aegypti	300 individuals from 3 replicates for parental generation and 900 individuals from 9 replicates for progenies	0.4 ug/L	short-term: till 1st instar larvae; long-term: exposure for 6 generations, studies on generation 6 and its progeny	in culture medium	ethanol 0.002 %	Exposure for up to six generations throughout the life-cycle. Assessment of developmental and fitness related traits: developmental time, mortality rate during development, sex ratio, wing size, females' fertility and fecundity.	Increase in male wing size after short-term exposure, suggesting an increase in male size; No significant effect for long-term exposure.	N	N	NR	Y	R1		Y	Y	NR	R1		Y	Y	R1		Y	Y	Y	NR	Y	NR	Y	R1		Y	Y	Developmental time: Kaplan-Meyer test to define median development time (EmT50), student t-test on mean EmT50 after checking for normality and variance homogeneity with a Shapiro-Wilk test and a F-test respectively; Mortality and sex ratio: chi-square test; fecundity, fertility and right and left wing length: student t-test after checking for normality and variance homogeneity with a Shapiro-Wilk…	NR	Y	N	R2		R2
Watts et al., 2001	Chronic exposure to 17 alpha-ethinylestradiol and bisphenol A effects on development and reproduction in the freshwater invertebrate Chironomus riparius (Diptera: Chironomidae)	2001	4	Hexapod	Diptera	Chironomus riparius	4 replicates per treatment or 20 larvae	<10 ng/L, 78 ng/L, 0.55 ug/L, 77 ug/L, 0.75 mg/L and 10.4 mg/L	from 1st instar larvae till adult for two generations	via sediment (spiked for 4h)	ethanol 0.5%	Assessment of median emergence times (EmT50), number and sex ratio of emerged adults, egg production and egg viability;	Significant delay in the emergence of males and females of the second generation (from 78ng/L to 0.75 mg/L); No emergence observed at the highest concentration for the second generation; No observed effect on percentage of emergence (for the 1st generation) and sex-ratio; Varied number of egg ropes produced between treatment.	N	N	NR	Y	R1		Y	Y	NR	R1		Y	Y	R1		Y	Y	Y	Y	Y	Y	Y	R1		Y	Y	"Adult emergence from each test system was analysed using a FORTRAN time-response programme in order to calculate and compare median emergence times (EmT50). Percentage emergence data were arcsine transformed prior to one-way ANOVA"	Y	Y	N	R2		R2
Hahn et al., 2002	Environmental chemicals with known endocrine potential affect yolk protein content in the aquatic insect Chironomus riparius	2002	4	Hexapod	Decapod	Chironomus riparius	2 or 3 replicates of 20 C. riparius per treatment	1, 100, 3000 ug/L	from egg till adult	water	ethanol 0.02%	yolk protein content in freshly emerged males and females determined by ELISA (vitellogenin/vitellin - Vg/Vn immunoreactivity)	Reduced Vg/Vn immunoreactivity (yolk protein content) in males by 20-25% by all treatments; Reduced Vg/Vn immunoreactivity (yolk protein content) in females by around 10% at 3000 ug/L.	N	N	NR	Y	R1		Y	NS	NS	R4		Y	Y	R1		Y	Y	Y	NR	Y	NR	Y	R1		Y	P	Hochberg's GT2 test	Y	Y	N	R2		R2
Watts et al., 2003	Exposure to 17 alph-ethinylestradiol and bisphenol A - effects on larval moulting and mouthpart structure of Chironomus riparius	2003	4	Hexapod	Diptera	Chironomus riparius	32 egg-ropes per treatment	10 ng, 100 ng, 1 ug, 10 ug, 100 ug and 1 mg/L	from eggs to pupae	water	ethanol 0.5%	Moulting, fourth instar wet weight, head capsules' observations, mouthparts deformities	Reduced larval weight at 1 mg/L; Increased mouthpart percentage deformities; 24h delay for 1st instar larvae moulting, and 72h delay for the third-instar moult at 1 mg/L.	N	N	NR	Y	R1		Y	Y	NR	R1		Y	Y	R1		Y	Y	Y	Y	Y	Y	Y	R1		Y	Y	larval wet weight: one-way ANOVA followed by the Tukey-Kramer multiple comparison test; Median deformity scores: non-parametric Kruskal-Wallis (KW) test followed by a Tukey-type multiple comparison	Y	Y	N	R2		R2
Lee and Choi, 2007	Effects of bisphenol A and ethynyl estradiol exposure on enzyme activities, growth and development in the fourth instar larvae of Chironomus riparius (Diptera, Chironomidae)	2007	4	Hexapod	Diptera	Chironomus riparius	acute toxicity: 10 larvae; enzyme activities and larval weight: triplicates - 10 larvae; emergence: 50 larvae	enzyme activities, body weight: 0.001, 0.01, 0.1, 1, 10, and 100 ug/L; emergence: 1, 10, and 100 ug/L;	Fourth instar larvae exposed for 24h (acute toxicity and enzyme activity), for 48h (body weight), or till emergence (emergence rate and sex-ratio)	water	acetone (0.1%)	Assessment of 24h LC50, enzyme activities (Catalase CAT, peroxidase Px, glutathione peroxidase GPx, Glutathione-S-transferase GST, and acetylcholine esterase AChE) after 24h exposure, larval wet and dry weight after 48h exposure, emergence rate and adult sex ratio.	24h LC50: 6.030 (95% CI 3.788 and 7.410); Increased catalase activity (0.001, 0.01 ug/L) and GST activity (0.01, 1, 10 ug/L), decreased PX activity (0.1, 10 ug/L); Increased body fresh weight (0.001 and 0.1 ug/L); No significant effect on development; Increased male/female ratio at 1 ug/L.	N	N	NR	Y	R1		Y	Y	NR	R1		Y	Y	R1		Y	Y	Y	Y	Y	R4	Y	R4		NS	Y	Parametric t-test - not specified if parametric test assumptions and variance homogeneity checked	Y	Y	N	R4		R4
Ha and Choi, 2008	Effects of environmental contaminants on hemoglobin of larvae of aquatic midge, Chironomus riparius (Diptera: Chironomidae): A potential biomarkerfor ecotoxicity monitoring	2008	4	Hexapod	Diptera	Chironomus riparius	triplicates	5, 50 and 500 ug/L	24h	aqueous culture medium	acetone (0.1%?)	Acute toxicity, body dry weight, expression of hemoglobin genes using RTqPCR, non-denaturating polyacrylamide gel electrophoresis (PAGE), non-denaturating electrophoresis of isoelectric focusing (IEF), and multi-wavelength rapid-scanning spectrophotometry.	24h LC10, LC50 and LC90 were respectively 3.732, 6.030 and 9.742 mg/L. Increased expression of hba (from 5 ug/L), hbb (at 500 ug/L), hbc (at 50 ug/L), and hbd (at 5 and 50 ug/L), but decreased expression of hbe (at 500 ug/L) at the RNA level but not at the protein level (PAGE and IEF), > 2 folds only for hba with 500 ug/L BPA.	N	N	NR	Y	R1		Y	Y	NR	R1		Y	Y	R1		Y	Y	Y	Y	Y	N	Y	R2		Y	Y	Parametric t-test - not specified if parametric test assumptions and variance homogeneity checked	Y	Y	P	R2		R2
Planello et al., 2008	The endocrine disruptor bisphenol A increases the expression of HSP70 and ecdysone receptor genes in the aquatic larvae of Chironomus riparius	2008	4	Hexapod	Diptera	Chironomus riparius	RTqPCR: 3 independent experiments with triplicates; Northern blot: 4 experiment with duplicates	3, 6, 9, and 12 mg/L	4th instar larvae for 12 and 24h	aqueous culture medium		Expression of heat shock protein 70 (hsp70) and ecdysteroid receptor (ecr) genes using RTqPCR.	6 to 12 mg/L significantly increased 24h mortality. Increased hsp70 and ecr gene expression with 3 mg/L BPA at 12h and 24h. No effect on ribosome biogenesis.	N	N	NR	Y	R1		Y	NS	NR	R4		Y	Y	R1		Y	Y	Y	Y	Y	N	NS	R2		Y	Y	ANOVA with Bonferroni method as a post hoc test - not specified if parametric test assumptions and variance homogeneity checked	Y	Y	N	R2		R2
Park and Choi, 2009	Genotoxic effects of nonylphenol and bisphenol A exposure in aquatic biomonitoring species: freshwater crustacean, daphnia magna, and aquatic midge, Chironomus riparius	2009	4	Hexapod	Diptera	Chironomus riparius	3 replicates per treatment	5, 50 and 500 ug/L (1/1000, 1/100 and 1/10 of 24h L(E)C50)	fourth instar larvae for 24h	water	acetone (0.005% ?)	Comet assay, enzyme activities (Catalase CAT and malonyldialdehyde MDA), survival and growth	Increased DNA strand breaks (50 and 500 ug/L) and decreased catalase activity (5 and 500 ug/L)	N	N	NR	Y	R1		Y	NS	NR	R4		Y	Y	R1		Y	Y	Y	Y	Y	N	Y	R1		Y	Y	Normal distribution and homoscedasticity of variance checked; Dunnett's multiple comparison test; Pearson test to study correlations among the parameters	Y	P	N	R2	results expressed relatively to solvent control	R2
Park and Kwak, 2010	Molecular effects of endocrine-disrupting chemicals on the Chironomus riparius estrogen-related receptor gene	2010	4	Hexapod	Diptera	Chironomus riparius	3 replicates with 13 larvae per treatment	5, 50 or 500 ug/L	4th instar larvae short-term: 24h long-term: 96h	aqueous culture medium	acetone <0.5%	Caracterization of Estrogen-Related Receptor (err) gene in C. riparius, and effects of BPA on gene expression using RTqPCR and on ERR activity using a luciferase reporter gene assay.	Significant increase of err gene expression for all concentrations after short- and long-term exposures; Significant increase of ERR activity at all concentrations.	N	N	NR	Y	R1		Y	Y	NR	R1		Y	Y	R1		Y	Y	Y	Y	Y	N	NS	R2		Y	Y	Normalized ERR mRNA in each sample against the level of GAPDH; ANOVA followed by Tukey's multiple range test	Y	Y	N	R2		R2
Martinez-Guitarte et al., 2012	Overexpression of long non-coding RNAs following exposure to xenobiotics in the aquatic midge Chrionomus riparius	2012	4	Hexapod	Diptera	Chironomus riparius	3 independent experiments, 3 replicates with 5 larvae per treatment	3 mg/L	4th instar larvae for 24h	aqueous culture medium	ethanol (concentration?)	Expression of 3 well-characterized, non-coding RNAs (ncRNAs): telomeric repeats, cla repetitive elements and the SINE CTRT1.	Increased expression of telomeric and cla ncRNA.	N	N	NR	Y	R1		Y	Y	NR	R1		Y	Y	R1		Y	Y	NS	NR	Y	N	NS	R2		Y	Y	ANOVA with Bonferroni and Games-Howell methods as post hoc test - not specified if parametric test assumptions and variance homogeneity checked	NR	Y	N	R2		R2
Martinez-Paz et al., 2012	Characterization of a cytochrome P450 gene (CYP4G) and modulation under different exposures to xenobiotics (tributyltin, nonylphenol, bisphenol A) in Chironomus riparius	2012	4	Hexapod	Diptera	Chironomus riparius	gene expression: 3 independant experiments of 3 replicates, per treatment; GST activity: 3 experiments of 5 larvae per treatment	0.5 and 3 mg/L	4th instar larvae for 24 and 96h	aqueous culture medium		cyp4g gene expression and Glutathione-S-transferase (GST) activity.	Decreased expression of cyp4g after 0.5 mg/L at 24h and 3 mg/L at 96h; Decreased GST activity at 0.5 mg/L at 24h, but increased activity at 3 mg/L 24 and 96h.	N	N	NR	Y	R1		Y	Y	NR	R1		Y	Y	R1		Y	Y	Y	NR	Y	N	NS	R2		Y	Y	Normalization of CYP gene mRNA levels with the level of actin, GAPDH, and ribosomal protein L13; ANOVA followed by Dunnett's multiple comparison tests on normalized levels of transcripts and GST enzyme activity	Y	Y	N	R2		R2
Martinez-Paz et al., 2013	Genotoxic effects of environmental endocrine disruptors on the aquatic insect Chironomus riparius evaluated using the comet assay	2013	4	Hexapod	Diptera	Chironomus riparius	3 independent experiments with 10 larvae each	0.5 ans 3 mg/L	4th instar larvae for 24 and 96h	aqueous culture medium	ethanol (0.00016%)	Short- (24h) and long- (96h) term exposure to BPA in culture medium, and assessment of genotoxicity by comet assay (%DNA in tail, tail length, tail moment, and Olice tail moment)	Significant increase in comet assay parameters (%DNA in tail, tail length, tail moment, and Olice tail moment) after 24 and 96h exposure as compared to control; no increase (and even a slight decrease) observed between 24h and 96h exposure, suggesting an induction of the detoxification processes and repairing mechanisms.	P	N	NR	Y	R1		Y	Y	NR	R1		Y	Y	R1		Y	Y	Y	Y	Y	N	NS	R2		Y	Y	"﻿Analysis of variance (ANOVA) test with Dunnett’s multiple comparison test"	Y	Y	N	R2		R2
Martinez-Paz et al., 2014	Characterization of the small heat shock protein Hsp27 gene in Chironomus riparius (Diptera) and its expression profile in response to temperature change and xenobiotic exposures	2014	4	Hexapod	Diptera	Chironomus riparius	3 independent experiments and 3 replicates per treatment	0.5 and 3 mg/L	24h	aqueous culture medium		Exposure of 4th instar larvae for 24h and analysis of hsp27 gene expression with RTqPCR.	Increased expression of hsp27 gene at 0.5 mg/L.	N	N	NR	Y	R1		Y	Y	NR	R1		Y	Y	R1		Y	Y	Y	NR	Y	N	NS	R2		Y	Y	levels of hsp27 gene mRNA normalized against level of actin, GAPDH, and L13 in the same samples, then ANOVA followed by Dunnett's multiple comparison tests.	NR	Y	N	R2		R2
Staples et al., 2016	Characterizing the effects of bisphenol A on sediment-dwelling benthic organisms	2016	4	Hexapod	Diptera	Chironomus riparius	4 replicates per treatment	50, 100, 200, 400 and 800 mg/Kg dry weight (of sediment); 2.7, 5.4, 11, 22, and 44 mg/L (in overlying water)	from 2 or 3 day old larvae until day 28 (emergence from day 10 till day 28)	via sediments and water	acetone	Assessment of percentage of emergence and developmental rate.	Reduced percentage of emergence (110 and 210 mg/Kg dry wt), no emergence at 490 mg/Kg dry wt.	Y	Y	NS	Y	R1	OECD guideline 218 - Sediment water chironomid toxicity test using spiked sediment - 2004	Y	Y	NR	R1		Y	Y	R1		Y	Y	Y	Y	Y	Y	Y	R1		Y	Y	Arcsine square root transformation of percentage of emergence data; data checked for normality using a Chi-square tests, and homogeneity of variance using Cochran's test for emergence data and Bartlett's test for development rate; Dunnett's test for emergence data and Bonferroni's t test for development rate	Y	Y	Y	R1		R1	raw data available?
Lee et al., 2006	Expression of heat shock protein and hemoglobin genes in Chironomus tentans (Diptera, chironomidae) larvae exposed to various environmental pollutants: a potential biomarker of freshwater monitoring	2006	4	Hexapod	Diptera	Chironomus tentans	in triplicate	8, 80, 800 ug/L	Fourth instar larvae for 24h	water	acetone	Asssessment of fresh and dry larval weight; heat Schock Protein (hsp70 and hsc70), and hemoglobin (hb) gene expression using RTPCR	Increased hsp70 and hsc70 gene expression at all concentrations; Increased hba and hbb gene expression at 8 and 80 ug/L.	N	N	NR	Y	R4	control water or control solvent?	Y	Y	NR			Y	Y	R1		Y	Y	NS	Y	Y	N	Y	R4	solvent concentration?	Y	Y	Parametric t-test - not specified if parametric test assumptions and variance homogeneity checked	Y	Y	N	R2		R4
Park and Choi, 2007	Cytotoxicity, genotoxicity and ecotoxicity assay using human cell and environmental species for the screening of the risk from pollutant exposure	2007	4	Hexapod	Diptera	Chironomus tentans	acute toxicity: 10 replicates; Comet assay: 10 individuals	Comet assay: 0.015, 0.147, and 1.470 uM	4th instar larvae for 24h	water		acute toxicity (using death as an endpoint), genotoxicity (comet assay)	24h LC10, LC50 and LC90 were respectively 8.98, 14.3 and 22.7 uM; Increased genotoxicity (tail moment) at 0.015, 0.147, and 1.470 uM.	N	N	NR	Y			Y	N	NR	R4		Y	Y	R1		Y	Y	NS	NS	Y	N	NS	R4		NS	Y	Log-probit transformation of the data to estimate EC10, EC50 and EC90 and the corresponding 95% confidence intervals; Comet assay: ANOVA with Dunnett's multiple comparison test - not specified if parametric test assumptions and variance homogeneity checked	Y	N	N	R4		R2/R4
Mihaich et al., 2009	Acute and chronic toxicity testing of bisphenol A with aquatic invertebrates and plants	2009	4	Hexapod	Diptera	Chironomus tentans	2 replicates of 10 individuals per treatment	1.4, 2.1, 3.0, 5.5 and 9.4 mg/L (measured concentrations)	acute toxicity: 96h	water		number of midges still alive at 0, 24, 48, 72 and 96h	Decreased survival rate in a dose dependent manner at 96h (100% mortality at 9.4 mg/L), effect on survival already at 48h for 5.5 and 9.4 mg/L; 96h LC50 of 2.7 mg/L	Y	Y	NS	Y	R4	US EPA ﻿EPA-540/9-85-005 - Standard evaluation procedure for acute toxicity test for freshwater invertebrates - 1985	Y	Y	NR	R1		Y	Y	R1		Y	Y	Y	Y	Y	Y	Y	R1		Y	Y	96h LC50 determined by probit analysis	Y	Y	N	R2		R2
Gayathri Rajan Valsala and Dassamal Asirvadam, 2022	Bisphenol A acts as developmental agonist in Culex quinquefasciatus Say	2022	4	Hexapod	Diptera	Culex quinquefasciatus Say	Acute toxicity: 50 larvae per treatment, no replicate Lifecycle study, 20E levels, sanguivory and fecundity: 6 replicates Body weight of pupae: 10 replicates	Acute toxicity: from 5 to 40 mg/L Lifecycle study, body weight, 20E levels, sanguivory and fecundity: 1, 2 and 4 mg/L gene expression, protein identification: 1 mg/L	Acute toxicity: 48h Lifecycle study: all through development	included in rearing medium	ethanol (0.005%) (50 uL/L)	Embryo and larval exposure to BPA from 1 to 4 mg/L in rearing medium, at two different ranges of temperature (26-31 and 30-37 °C). Observation of effect on embryonic and larval development, 20-hydroxyecdysone concentrations, phospholipase A2 activity, expression of ecdysone receptor gene (EcRA) and ecdysone inducible gene (E75A), and adult sanguivory and fecundity.	Significant decreased time to pupation and to emergence between concentrations at both temperature ranges, with around one day of delay between 1 and 4 mg BPA/L; Significant decrease in pupal body weight between each concentrations, for temperature range 26-31°C; Earlier 20-E peaks in fourth larval instar larvae, with increasing BPA concentrations at temperature range of 26-31°C; Significant upre…	N	N	NR	Y	R1		Y	Y	NR	R1		Y	Y	R1	Mosquitoes from a polluted site, but taken into consideration when choosing the exposure concentrations	Y	Y	Y	Y	Y	NS	NS	R2	Photoperiod and load of organisms per recipient not specified	P	Y	"One-way analysis of variance (ANOVA) was performed using SPSS 24.0 software (IBM, USA). Data was considered to be statistically significant, if P ≤ 0.05. When F values obtained in ANOVA indicated significant difference, Duncan’s multiple range test (DMRT) was employed to discern specific differences among the stages of developments."	Y	Y	N	R2	Raw data not available, no replicate used for acute toxicity	R2
Atli and Ünlü, 2012	Developmental and reproductive effects of bisphenol A (BPA) in Drosophila melanogaster	2012	4	Hexapod	Diptera	Drosophila melanogaster	Development: 100 per treatment; Fecundity: around 30 for the treatments, and 60 for the controls	0.1, 1, and 10 mg/L	3rd instar larvae for 6h	in culture medium	acetone 0.1 %	Percentages and times of transition from larvae to pupae and from pupae to adults, and mean offspring number from an exposed female with 3 control males for 10 days.	Significant increase of pupation and maturation times for all 3 BPA concentrations, and decrease in mean number of offspring per female at 0.1 and 1 mg/L BPA.	N	N	NR	Y	R1		Y	Y	NR	R1		Y	Y	R1		Y	Y	Y	Y	Y	NR	NS	R1		Y	Y	transition percentages: ANOVA; transition times: two-variable t-test; dayly mean of offspring: ANOVA - not specified if parametric test assumptions and variance homogeneity checked	Y	Y	N	R2		R2
Atli, 2013	The effects of three selected endocrine disrupting chemicals on the fecundity of fruit fly, Drosophila melanogaster	2013	4	Hexapod	Diptera	Drosophila melanogaster	25 per treatment	0.1, 1, and 10 mg/L	3rd instar larvae for 6h	in culture medium	acetone 0.1 %	10-day test of fecundity with an exposed female and 3 control males.	Significant reduction of daily mean egg production for all 3 BPA concentrations.	N	N	NR	Y	R1		Y	Y	NR	R1		Y	Y	R1		Y	Y	Y	Y	Y	NR	NS	R1		Y	Y	ANOVA and Games-Howell multiple comparison test - not specified if parametric test assumptions and variance homogeneity checked	Y	Y	N	R2		R2
Branco and Lemos, 2014	High intake of dietary sugar enhances bisphenol A (BPA) disruption and reveals ribosome-mediated pathways of toxicity	2014	4	Hexapod	Diptera	Drosophila melanogaster	acute exposure: 4 replicates of 30 flies per treatment; chronic exposure: 4 replicates per treatment.	16 mM (or/and DEHP 2 mM)	acute exposure: 48h; chronic exposure: from eggs till adults	in food media		Effects of short-term of chronic exposure to BPA, with normal or high sugar diet on gene expression using an 18,000-feature array. Acute exposure with 2-day-old males, chronic exposure with 15 virgin females and 10 males.	Short-term acute exposure affects the expression of 237 genes (141 upregulated and 96 downregulated), with downregulated genes highly expressed in the midgut. Chronic exposure affects the expression of 192 genes, in particular reduced expression of testis-expressed genes, upregulated expression of ribosome-associated genes and genes involved in energy metabolism (like high-sugar diet). BPA exposu…	N	N	NR	Y	R1		Y	NS	NR	R4		Y	Y	R1		Y	Y	Y	NR	Y	NR	NS	R1		Y	Y	Significance was calculated with standard Fisher's exact tests on contingency tables with counts of genes displaying differential expression.	NR	P	N	R2		R2
Weiner et al., 2014	Bisphenol A affects larval growth and advances the onset of metamorphosis in Drosophila melanogaster	2014	4	Hexapod	Diptera	Drosophila melanogaster	Growth assay: 4 replicates per treatment	0.1, 1, and 10 mg/L	From 1st instar larvae till 120h AEL (After Egg Laying)	in food media	acetone 0.1%	Growth assay and food intake analysis at 48, 72, 96 and 120h after egg laying (AEL). Number of pupae formed at 144, 168, and 192h AEL.	At 0.1 mg/L: increased body growth (at 48, 72 and 96 h AEL), and 24h earlier onset of pupariation; Increased food intake at 72h (i.e: decreased larval mean gray values) for all concentrations; Increased growth rate coupled with earlier onset of pupariation --> consistent with a possible increased activity of insulin/insulin growth factor signaling (IIS) previously reported.	N	N	NR	Y	R1		Y	NS	NR	R4		Y	Y	R1		Y	Y	Y	Y	Y	NR	Y	R1		Y	Y	Staging analysis: Kruskal Wallis test followed by Bonferonni-adjusted Mann-Withney post-hoc comparisons; Food intake: one-way ANOVA followed by a Tukey post-hoc analysis; Other assays: one factor Welsh ANOVA followed by Games-Howell post-hoc comparisons	N	Y	N	R2		R2
Williams et al., 2014	Exposure to Bisphenol A affects lipid metabolism in Drosophila melanogaster	2014	4	Hexapod	Diptera	Drosophila melanogaster	Starvation resistance and feeding rate: at least 10 replicates per genotype; lipid quantity: at least 10 replicates of 30 flies per genotype;	from 67.5 ng/mg, 675 ng/mg, and 6.75 ug/mg	From eggs to adults	in food media		Use of males only from two different strains. Assessment of survival during starvation, feeding rate, lipid quantity (0, 12 and 24 h of starvation), and insulin gene expression levels.	Lower survival rate during starvation, in males treated with 675 ng/mg; Increased food intake (225 ng/mg), concentration dependant increase in feeding bouts and decrease in meal size. Increased lipid content at 67.5 and 675 ng/mg after 24 h of starvation as compared to controls; Decreased gene expression levels of ilp2, ilp3 and ilp5 at 67.5 and 675 ng/mg.	N	N	NR	Y	R1		Y	Y	NR	R1		Y	Y	R1		Y	Y	Y	Y	Y	NR	NS	R1		Y	Y	ANOVA and post hoc analyses - not specified if parametric test assumptions and variance homogeneity checked	Y	Y	N	R2		R2
Kaur et al., 2015	Effect of bisphenol A on Drosophila melanogaster behavior - a new model for the studies on neurodevelopment disorders	2015	4	Hexapod	Diptera	Drosophila melanogaster	social interaction from 4 to 8 replicates of 30 to 40 flies; locomotion: 9 or 10 replicates of 1 individual;	Social interaction assay: 0.001, 0.01, 0.025, 0.05, 0.01, 0.1 and 1 mM; other assays: 0.5 and 1 mM	from egg till adult	in food media	DMSO < 0.1%	Measurement of parameters of locomotion in an open field assay: distance traveled, walking speed, spatial movement, mobility, turn angle, angular velocity and meander; assessment of repetitive and social interaction behaviors in a social setting.	Decreased distance to the closest neighbor, significant for all but 0.01 mM; Decreased distance moved and increased mobility and meander at 1 mM; increased angular velocity and number of grooming episodes at 0.05 and 1 mM. --> suggest abnormal social and repetitive behaviors, and neurodevelopmental effect of BPA in flies.	N	N	NR	Y	R1		Y	Y	NR	R1		Y	Y	R1		Y	Y	Y	Y	Y	NR	NS	R1		Y	Y	Social interaction assay: non-parametric Kruskal-Wallis analysis; locomotor and repetitive behavior assay: one-way ANOVA; correlation tested using a linear regression analysis and calculating a Spearman correlation coefficient	Y	Y	N	R2		R2
Quesada-Calderon et al., 2017	The multigenerational effects of water contamination and endocrine disrupting chemicals on the fitness of Drosophila melanogaster	2017	4	Hexapod	Diptera	Drosophila melanogaster	8 replicates with 20 drosophila per treatment, for both F0 and F1 generations.	1) WW: mean 8.8 ug/L BPA and 1670.9 ug/L nonylphenol (NP); 2) He: mean 1.4 ug/L BPA and 629.3 NP; 3) Ph: 1.58 ug/L BPA and 735.9 ug/L NP; 4) WG: 2.64 ug/L BPA and 1252.5 ug/L NP; and 5) DW	From eggs to adults	in food media		20 pairs of D. melanogaster ebony mutation used as parental generation. 5 treatments: 1) wastewater from natural environment (WW); 2) treated wastewater with Heliconia psittacorum (He); 3) treated wastewater with Phragmites australis (Ph); 4) treated wastewater from a gravel (WG); and 5) distilled water (DW). Experiment made on two generations F0 and F1.	No effect of treatment on development time from egg to pupae and fertility; Effect of treatment, but not the interaction treament-generation, on developmental time from pupae to adults, longer for flies from the He treatment; Differences between F0 and F1 generations: shorter developmental time from egg to pupae in F1 and higher fertility in the F0 generation, possibly due to selection of flies.	N	N	NR	Y	R1		NR	NR	NS	R4	use of waste water and treated water from the enviroment	Y	Y	R1		NR	Y	NR	NR	Y	NS	NS	R4		Y	Y	Developmental time: Two-way ANOVA with log10 transformed response variables to meet parametric assumptions, followed by Tukey's HSD post hoc test; fertility: generalized linear model with a quasi-Poisson error	N	Y	N	R2		R4	Not particularly relevant because use of waste water and treated water from the enviroment
Anet et al., 2019	Bisphenol A induced oxidative stress mediated genotoxicity in Drosophila melanogaster	2019	4	Hexapod	Diptera	Drosophila melanogaster	oxidative stress: 2 X triplicates per treatment; wing spot analysis: 40 flies x 2 wings per treatment;	0.1, 1.0, 2.5 and 5.0 ug/mL	from embryonic stage (egg) till 2nd or 3rd instar larvae	food media	acetone 0.1%	Effects on oxidative stress: larval food intake; production of Reactive oxygen Species (ROS) and Lipid Peroxydation (LPO), activities of superoxide dismutase (SOD), catalase (CAT), glutathione-s-transferase (GST), and intracellular glutathione (GSH); and DNA damages (wing spot analysis and comet assay on crossed Drosophila lines)	LC50 = 12.35 ug/mL; LOEC (viability assay) = 0.1 ug/L; Higher oxidative stress (higher production of ROS from 5 ug/mL and LPO from 2.5 ug/mL); Reduced antioxydant defense system (reduction SOD, CAT and GST enzyme activities along with intracellular GSH content) - from 2.5 ug/mL except for GST, from 1.0 ug/mL; DNA damage induction (increased comet assay tail length from 2.5 ug/mL).	N	N	NR	Y	R1		Y	Y	NR	R1		Y	Y	R1		Y	Y	Y	Y	Y	Y	NS	R1		Y	Y	Biochemical assays: one-way ANOVA and Tukey HSD post hoc test; wing-spot test: conditional binomial test and non-parametric Mann-Whitney U test; Comet assay: Non-parametric kruskal Wallis test, ANOVA followed by Tukey HSD post hoc test - not specified if parametric test assumptions and variance homogeneity checked	Y	Y	Y	R1		R1
Begum et al., 2020	Endocrine-disrupting plasticizer Bisphenol A (BPA) exposure causes change in behavioral attributes in Drosophila melanogaster	2020	4	Hexapod	Diptera	Drosophila melanogaster	larval feeding rate: 10 larvae per treatment; Larval foraging path length: 10 larvae per treatment; courtship and mating assay: 100 pairs per treament; climbing assay: 5 x 10 males and 5 x 10 females per treatment	0.007 and 0.010 g/2 mL	Late second instar larvae exposed to BPA for up to 30 successive generations	in the food medium		30th generation third instar larvae and 31st generation adult (2 days old) used for experimentation. Investigation of larval feeding rate, larval foraging path length, courtship and mating assay, and climbing assay	larval feeding rate: lower in treated larvae, for both males and females; Larval foraging path length: lower in treated larvae, for both males and females; climbing assay: At 20 and 30s, faster climbing ability at the low BPA concentration but lower climbing ability for the hight concentration (significant only for females); at 10s, reduced climbing ability at the lowest BPA concentration; courts…	N	N	NR	Y	R1		Y	Y	NR	R1		Y	Y	R1		Y	Y	Y	N	Y	NR	Y	R2		Y	Y	3 x 2 ANOVA for differences in larval feeding rate, foraging path length, and climbing ability of adult flies; one-way ANOVA for differences in time of occurrence of each courtship behaviour and courtship index - not specified if parametric test assumptions and variance homogeneity checked	N	P	NS	R2		R2
Begum et al., 2021	Genes regulating development and behavior exhibited altered expression in Drosophila melanogaster exposed to bisphenol A: use of real-time quantitative PCR (qRT-PCR) and droplet digital PCR (ddPCR) in genotoxicity study	2021	4	Hexapod	Diptera	Drosophila melanogaster	male/ female behaviour: 80 replicates; male/male and female/female behaviour: 40 replicates; gene expression: 3 biological replicates, with 3 technical replicates each for RT-qPCR and 5 technical replicates for ddPCR	3.5 mg/mL in 2 mL medium	from late second instar for 72h	culture medium		LC50 in larvae and pupae; effects of BPA on adult reproductive behavior, and expression of seven genes (i.e. decapentaplegic, vestigial, wingless, foraging, insulin-like receptor, doublesex, and fruitless) in adults and larvae, using RT-qPCR and droplet digital PCR (ddPCR)	LC50 of 211.349 ug/mL and 269.153 ug/ml respectively for larvae and pupae; More adverse effect on the sexual behaviour with males treated with BPA than with females; In larvae, downregulation of all selected genes, except fruitless in males, which was upregulated; In adults, downregulation of all selected genes, except doublesex and fruitless in males, which were upregulated; No observed effect o…	NS	NS	NR	Y	R1		Y	Y	NR	R1		Y	Y	R1		Y	Y	Y	NR	Y	N	Y	R2		Y	Y	Probit analysis for LC50 calculation; courtship behavior of male and female flies under different treatment: ANOVA; RTqPCR: Student's t test; sex ration: Chi-square test - not specified if parametric test assumptions and variance homogeneity checked	Y	Y	N	R2		R2	dataset on request from the authors
Musachio et al., 2021	Bisphenol A exposure during the embryonic period: insights into dopamine relationship and behavioral disorders in Drosophila melanogaster	2021	4	Hexapod	Diptera	Drosophila melanogaster	LC50 48h: 6 replicates of 50 flies per treatment; oviposition rate and hatched eggs rate: 3 replicates of 10 mating groups (1 male and 1 female, both virgins); pupation rate and lifespan: 4 replicates of 50 flies; social behavior: 4 replicates with 10 flies each; open field test and repetition behavior: 5 replicates of 5 flies each; aggression test: 5 replicates of 3 pairs of males; Tyrosine and …	LC50 48h: 0.1, 0.25, 0.5, 1, 5, 10, 25 and 50 mM; chronic toxicity: 0.5 and 1 mM; behavioral test and biochemical analysis: 1mM	LC50: 48h chronic toxicity: exposure of parental generation during reproduction, and exposure of F1 organisms during embryonic development.	in food media	DMSO (0.1%)	Exposure of flies to BPA in food media; determination of LC50 at 48h; assessment of the rates of oviposition, hatched eggs and hatch pupae in contaminated environment, life span, behavioral tests (social behavior, open field test, and repetition behavior) and biochemical analyses (dosages of tyrosine and dopamine, tyrosine hydroxilase activity, lipid peroxidation, reactive species levels, activit…	No effect on oviposition and egg viability, but decrease in pupal eclosion rate and lifespan at 1 mM. Observed coloration and deformities in pupae raised with 1 mM BPA. Behavior: significant effect on social behavior with exposed flies being closer to their neighbor than control flies; in the open field test, exposed flies crossed more quadrants than controls; increased duration of grooming episo…	N	N	NR	Y	R1		Y	Y	NR	R1		Y	Y	R1		Y	Y	Y	Y	P	NR	NS	R1	Not so clear if exposure only during embryonic development or all through larval development	Y	Y	Mortality: package "drc" in R; fertility, fecundity, and pupal hatching data, analysed by One-way analysis of variance (ANOVA), with Kruskal-Wallis test followed by post hoc Tukey; non-parametric data analyzed using the Mann-Whitney U test	Y	Y	N	R2		R2
Frat et al., 2023	Impact of single and combined exposure to priority pollutants on gene expression and post-embryonic development in Drosophila melanogaster	2023	4	Hexapod	Diptera	Drosophila melanogaster	Post-embryonic development: five replicates (of a minimum total of 225 eggs) per treatment; gene expression: triplicates of 10 larvae	0.0016, 0.16, 16, and 160 mg/L	post-embryonic development: from egg to pupal stage; gene expression: till four day after egg laying	on top of drosophila medium	ethanol	Follow-up of post-embryonic development and expression of 38 genes from different pathways (EcR, USP, met, ERR, BR-C, HR3, dib, cyp18a1, jheh1, hsf, hsp22, hsp23, hsp40, hsp68, hsdp70, hsp83, hsc70, mtna, mtnb, TI, imd, def, p38, mef2, sirt1, keap1, cnc, cat, phgpx, sod, debcl, creba, cpr, and mdr49)	Increased duration of larval stage at the highest concentration (around 6 days in controls and 12.82 days for 160 mg BPA/L); significant delay in development for 160 mg BPA/L; Hormone signaling pathway : upregulation of BR-C (3.5-fold at 0.0016 mg/L), downregulation of cyp18a1 (2.8 fold at 0.0016 mg/L) and jheh1 (1.7 fold at 0.16 mg/L); HSP pathway: downregulation of hsp22, hsp40, hsp70 and hsp83…	N	N	NR	Y	R1		Y	Y	NR	R1		Y	Y	R1		Y	Y	NS	N	Y	NR	Y	R2		Y	Y	Shapiro test to check for normality and regression and outlier removal test to remove possible outliers; Chi square test for mortality and sex ratio; Gehan-Breslow-Wilcoxon test for developmental curves and one-way ANOVA for stage global duration; Gene expression levels analysed by ANOVA with a permutation test, followed by a Scheffe post-hoc test.	Y	Y	NS	R2		R2
Izumi et al., 2008	Effects of bisphenol A on the development, growth and sex ratio of the housefly Musca domestica	2008	4	Hexapod	Diptera	Fly, Musca domestica	triplicates	100 and 1000 ug/Kg	Egg to larvae exposure, from 1 to 7 generations depending on the experiment	in culture medium	methanol 0.5%	eggs separated from egg capsule. Experiment 1: 5 generations with 1000 ug/Kg (1-1) and 7 generations with 100 ug/Kg (1-2); Experiment 2: 3 generations with 100 ug/Kg; JH levels: from egg till day 4, 5, 6 and 7 at 100 ug/Kg	Decrease in female ratio at generations 3 and 5 (experiement 1-1) and generations 1 till 6 (experiment 1-2); increased pupal weight at generations 4, 5, and 7 (experiment 1-2); Experiment 2: increased pupal weight (day 10, generation 2), pupal length (day 7, generation 2 and day 10, generation 1); 2-day delay in emergence peak in the generation 3; JH levels: Increased JHII and JHIII levels from d…	N	N	NR	Y	R1		Y	Y	NR	R1		Y	Y	R1		Y	Y	Y	NR	Y	Y	NS	R2		Y	Y	number of eggs, larvae or pupae: repeated-measures analysis of variance using a generalized linear model; prevalence of females: Chi-square test; other: Student's t test	Y	Y	N	R2		R2
Nagaba et al., 2011	Hormonal regulation and effects of four environmental pollutants on vitellogenin gene transcription in the giant water bug, Lethocerus deyrollei (Hemiptera: Belostomatidae)	2011	4	Hexapod	Hemiptera	Giant water bug: Lethocerus deyrollei		920 ng or 9.2 ug		injection in abdomen	2 uL of DMSO and 2 uL of acetone.	Injection of JH (5 ug) to induce minimal Vg expression in reproductive-diapausing females, along with EDCs, and vg gene expression in fat bodies.	Increased expression of vitellogenin (vg) gene following injection of 9.2 ug BPA.	N	N	NR	Y	R1		Y	NS	NR	R4		Y	NS	R2		Y	Y	Y	NR	Y	N	NS	R2		NS	NS		N	N	N	R4		R4
Rankin and Grosjean, 2010	Effects of bisphenol A in the ring-legged earwig, Eurobelia annulipes	2010	4	Hexapod	Dermaptera	ring-legged earwig, Euborellia annulipes	individual exposure, from 6 to 14 individuals per treatment	injections: 0.12, 1.2, and 12 ug drinking water: 1.0, 10, and 100 ug/L	injections: daily for 6 days; drinking water: 7 and 14 days	injections or in drinking water	ethanol (concentration?)	In newly eclosed males: body weight, length and width in testis and seminal vesicle. In newly mated females (7days): head capsule width, basal follicle lengths, clutch size, duration of embryogenesis in offsprings.	Males injected with BPA: decrease in weight gain at all concentrations, decrease in seminal vesicle length and width, and testis width at 12 ug; Females injected with BPA: decreased duration of embryogenesis at 1.2 and 12 ug; and increased clutch size at 0.12 ug; Exposure with drinking water: decrease in male testis length for all concentrations; decrease in basal follicle length, significant at …	N	N	NR	Y	R1		Y	Y	NR	R1		Y	Y	R1		Y	Y	NS	Y	Y	NR	Y	R2		Y	Y	one-factor ANOVA and Fisher Protected Least Significant Difference (PLSD) test - not specified if parametric test assumptions and variance homogeneity checked	Y	Y	N	R2		R2
Michail et al., 2012	Bisphenol-A affects the developmental progression and expression of heat-shock protein genes in the moth Sesamia nonagrioides	2012	4	Hexapod	Lepidoptera	Sesamia nonagrioides	biometric data: 3 replicates of 30 individuals; RTPCR: 3 replicates	in diet: 1 ug/L, 10 ug/L, 100 ug/L, 1 mg/L, and 10 mg/L; injection: 1, 12, or 120 ug/uL in a 10 uL microsyringue	in diet: from 1st to 6th (last) larval instar (around 32 days since hatching); injection: in 6th instar larvae, sampling 3, 6, 12, and 24h after injection	in artificial diets or via injection	in diet: ethanol (5 %); injection: 1 uL	Monitoring of body weight (every four days), development and metamorphosis (head capsule width) endpoints, transcription levels of five heat shock protein (hsp) genes (SnoHsp19.5, SnoHsp20.8, SnoHsp70, SnoHsc70, and SnoHsp83) using semi-quantitative RTPCR	Via diet: significant decrease in survival at 1 and 10 mg/L from day 20; increased weight gain at day 32 with 100 ug/L BPA; increased abnormal phenotypes in larvae, pupae and adults at 1 and 10 mg/L; The expression of SnoHsp19.5, SnoHsp20.8 and SnoHsp83 were induced by BPA in artificial diet or by injection (only slight increase of SnoHsc70 gene expression - < 2 folds, 12 h after injection of 120…	N	N	NR	Y	R1		Y	Y	NR	R1		Y	Y	R1		Y	Y	Y	Y	Y	NR	NS	R2		Y	Y	Statistical methods based on t test, chi-square test, and one-way ANOVA - not specified if parametric test assumptions and variance homogeneity checked	Y	Y	N	R2		R2
Kontogiannatos et al., 2015	The molecular and physiological impact of bisphenol A in Sesamia nonagrioides (Lepidoptera: Noctuidae)	2015	4	Hexapod	Lepidoptera	Sesamia nonagrioides; Bombyx mori-derived Bm5 cell line	development and metamorphosis: 3 replicates of 100 individuals per treatment; gene expression: 5 per each 3 replicates per treatment;	feeding: 1, 10 and 100 ug/L, (1 and 10 ug/L for gene expression); injection: 10 and 100 ug; in vitro B.mori assay: 0, 10-9, 10-5 and 10-4 M	feeding experiment: from first day after hatching till 6th instar (around 30 days);	food or injection in the haemocele	ethanol (concentration?); DMSO for ant(agonist) activity in vitro assay	Effects of BPA via food or injection (on L6d2 larvae) on S. nonagrioides development and metamorphosis, and SnEcr and SnUsp gene expression (L6d2 larvae); Ant(agonist) activity of BPA on Bombyx mori-derived Bm5 cell line.	Feeding exposure: increased time to pupation at 10 and 100 ug/L, increased time to emergence, decreased pupation success, and emergence success for all concentrations, increased ecr and usp gene expression (1 and 10 ug/L), increased percentage of malformations (all); Injection: increased ecr and usp gene expression 6 hours post injection (100 ug); Increased fluorescence intensity in ecdysone resp…	N	N	NR	Y	R1		Y	Y	NR	R1		Y	Y	R1		Y	Y	Y	Y	Y	NR	NS	R4		Y	P	mean larval stage duration time, transition percentages, emergence time, emergence success, larval development, and in vitro assay: Student t-test - not specified if parametric test assumptions and variance homogeneity checked; gene expression?	Y	Y	N	R2		R2
Maria et al., 2019	Effects of bisphenol A on post-embryonic development of the cotton pest Spodoptera littoralis	2019	4	Hexapod	Lepidoptera	Spodoptera littoralis	Post-embryonic development: from 30 to 110 larvae per treatment depending on larval stage; ecdysteroid titration: 8 replicates per time point per treatment?; gene expression: in triplicate per treatment;	0.01, 0.1, 1 and 25 ug/g	From L3 till pupation	in food	ethanol (concentration?)	Effects on larval weight, stage duration, pupal length and sex ratio; During the last larval instar: haemolymph ecdysteroids concentrations, gene expression of nuclear receptors involved in the ecdysteroid signalling pathway (Broad complex brc, Ecdysteroid Receptor ecr, ultraspiracle usp, e75ab, e75d)	Increased mortality in pupae (significant for all BPA concentrations except 1 ug/g), and in L7 stage (0.01 ug/g); Increased duration of L5 (all BPA concentrations) and L6 (0.1 and 1 ug/g), and decreased duration of L7 (1 and 25 ug/g); decreased pupal duration in males and females at 1 ug/g, but increased in females at 25 ug/g; Pupal length: decreased in males at 0.1 ug/g but increased in females …	N	N	NR	Y	R2		Y	Y	NR	R1		Y	Y	R1		Y	Y	Y	P	Y	NR	NS	R2		Y	Y	Shapiro-Wilk and Bartlett's tests to assess data normality and variance homogeneity respectively; Sex ratio: bilateral test using Monte Carlo method; Duration of stage, size of pupae and ecdysteroid concentrations: Kruskal-Wallis tests and Wilcoxon test; larval weight and qPCR results: ANOVA and Tukey's post hoc test; mortality: Chi-square test	P	P	N	R2		R2
Rivas et al., 2023	Effects of phthalate and bisphenol plasticizers on the activity of glycolytic enzymes of the moth Spodoptera littoralis	2023	4	Hexapod	Lepidoptera	Spodoptera littoralis	2 technical replicates, 9 individuals per treatment	1 ug/g of food	from 4th larval instar to day 6 of 7th larval instar	food	ethanol (0.5%)	Activity of four glycolitic enzymes: hexokinase (every 5 min for 32 min), phosphoglucose isomerase (every minute for 14 min), phosphofructokinase (every 5 minutes for 30 min), and pyruvate kinase (every 3 min for 42 min), using spectrophotometry, during the last larval instar.	Development significantly faster in treatment with BPA as compared to BPA +DEHP. Significant increase of 89% of phosphoglucose isomerase activity.	N	NS	NR	Y	R1		Y	Y	NR	R1		Y	Y	R1		Y	Y	Y	NR	Y	NR	Y	R1		Y	Y	Log-rank tests for duration of larval instars. If normal distribution and homeoscedasticity, ANOVA followed by Tukey post-hoc test. Kruskal-Wallis test to compare masses among experimental treatments. For higher variability in enzymatic activity, Bartlett test, and F-test if p.value < 0.1.	NR	Y	Y	R2	data available on request	R1/R2

## Sheet: BPA_arthropods_bis
References	Title	Year	Sorting	Class	Order	Species	Number of replicates	Concentrations	Exposure duration	Mode of exposure	Solvent	Methodology	Observed effects	1) Is a guideline method (e.g., OECD/ISO) or modified guideline used?	2) Is the test performed under GLP conditions?	3) If applicable, are validity criteria fulfilled (e.g., control survival, growth)?	4) Are appropriate controls performed (e.g., solvent control, negative and positive control)?	Result_1	Comment_1	5) Is the test substance identified with name or CAS number? Are test results reported for the appropriate compound?	6) Is the purity of the test substance reported? Or, is the source of the test substance trustworthy?	7) If a formulation is used or if impurities are present: Do, other ingredients in the formulation exert an effect? Is the amount of test substance in the formulation known?	Result_2	Comment_2	8) Are the organisms well described (e.g., scientific name, weight, length, growth, age/ life stage, strain/ clone, gender if appropriate)?	9) Are the test organisms from a trustworthy source and acclimatized to test conditions? Have the organisms not been pre-exposed to test compound or other unintended stressors?	Result_3	Comment_3	10) Is the experimental system appropriate for the test substance, taking into account its physiochemical characteristics?	11) Is the experimental system appropriate for the test organism (e.g., choice of the medium or test water, feeding, water characteristics, temperature, light/dark conditions, pH, oxygen content)? Have conditions been stable during the test?	12) Were exposure concentrations below the limit of water solubility (taking the use of a solvent into account)? If a solvent is used, is the solvent within the appropriate range (i.e., usually < 0.01 %) and is a solvent control included?	13) Is correct spacing between exposure concentrations applied (i.e., if dose-response, between a factor 2 and a factor 10, ideally a factor 3.2)?	14) Is the exposure duration defined?	15) Are chemical analyses adequate to verify concentrations of the test substance over the duration of the study?	16) Is the biomass loading of the organisms in the test system within the appropriate range (e.g., < 1 g/L)?	Result_4	Comment_4	17) Is a sufficient number of replicates used? Is a sufficient number of organisms per replicate used for all controls and test concentrations?	18) Are appropriate statistical methods used?	Statistical analyses	19) Is a concentration-response curve observed? Is the response statistically significant?	20) Are sufficient data available to check the calculation of endpoints and (if applicable) valididty criteria (e.g., control data, concentration-response curves)?	Availability of raw data: through supplementary information, a website, or upon request.	Result_5	Comment_5	Reliability	Comment
Yurdakok-Dikmen et al., 2020	In vitro effects of selected endocrine disruptors (DEHP, PCB118, BPA) on narrow-clawed crayfish (Astacus leptodactylus) primary cells	2020	1	Malacostraca	Decapod	Astacus leptodactylus	NS	between 0.356 and 730.066 nM	24h	in cell media	Leibovitz-15 medium (L15)	Preparation of primary cultures of hepatopancreas, muscle, gill, intestine and gonads; and effects of DEHP on them	IC50 between 0.140 nM (female gill) and 10.788 nM (male hepatopancreas). Gonads and gill more sensitive than the other organs (i.e., hepatopancreas, muscle, and intestine)	N	N	NR	Y	R1		Y	Y	NR	R1		Y	Y	R1		Y	NR	Y	NS	Y	NR	NR	R4	DEHP dissolution in Leibovitz medium?	NS	Y	graphical determination of IC50, Mann-Whitney U test for differences between treatments and independent t test for differences between tissues - parametric test assumptions and homogeneity checked	NR	N	N	R4		R4
Consentino et al., 2022	Bisphenol A and its analogues induce genotoxic damage in marine and freshwater amphipods	2022	1	Malacostraca	Amphipod	Echinogammarus veneris	triplicate of 4 amphipods pooled together per treatment	0.25, 0.5, and 1 mg/L	24h	water	DMSO 0.027 uL/mL	Assess genotoxic effects of BPA on hemocytes and spermatozoa, using a comet assay.	Significant genotoxicity (increased tail moment (TM) values) at 0.5 and 1 mg/L in hemocytes, and at 1 mg/L in spermatozoa.	N	NS	NR	Y	R1		Y	NS	NS	R2		P	Y	R2		Y	Y	Y	Y	Y	NS	Y	R2		Y	Y	"Results, expressed as TM values, were presented as means ± SE and analyse using the statistical analysis program PASt (version 4.06b.). Since the data were not normally distributed (Shapiro Wilk test), we used a nonparametric test (Kruskal-Wallis) to compare each treatment with the relative control group and considered it significant for p<0.05. The occurrence of a dose-response relationship was…	Y	Y	N	R2		R2
Consentino et al., 2022	Bisphenol A and its analogues induce genotoxic damage in marine and freshwater amphipods	2022	1	Malacostraca	Amphipod	Gammarus aequicauda	triplicate of 4 amphipods pooled together per treatment	0.25, 0.5, and 1 mg/L	24h	marine water	DMSO 0.027 uL/mL	Assess genotoxic effects of BPA on hemocytes and spermatozoa, using a comet assay.	Significant genotoxicity (increased tail moment (TM) values) in hemocytes for all concentations. Concentration dependent genotoxicity in spermatozoa (significant only at 1 mg/L).	N	NS	NR	Y	R1		Y	NS	NS	R2		P	Y	R2		Y	Y	Y	Y	Y	NS	Y	R2		Y	Y	"Results, expressed as TM values, were presented as means ± SE and analyse using the statistical analysis program PASt (version 4.06b.). Since the data were not normally distributed (Shapiro Wilk test), we used a nonparametric test (Kruskal-Wallis) to compare each treatment with the relative control group and considered it significant for p<0.05. The occurrence of a dose-response relationship was…	Y	Y	N	R2		R2
Schirling et al., 2006	Bisphenol A in artificial indoor streams: II. Stress response and gonad histology in Gammarus fossarum	2006	1	Malacostraca	Amphipod	Gammarus fossarum	1 stream per treatment with around 10 individuals depending on sampling time and allocation (notably due to mortality)	nominal concentrations: 0, 5, 50, and 500 ug/L; deduced effective concentrations: 0, 0.24, 2.4, and 24.1 ug/L	for 34, 69, and 103 days	in artificial indoor streams		Hsp70 and Hsp90 protein levels using SDS-PAGE and western blot; and gonad histology; Deduction of effective BPA concentrations according to chemical analysis and the rates of BPA decay	HSP39 protein levels were significantly decreased by BPA from 5 ug/L at day 34, and at 50 ug/L at day 69; BPA affected HSP70 protein levels; BPA exposure resulted in an acceleration of oocytes maturation in females, a shortened reproductive cycle, and in a reduction in number and size of early vitellogenic oocytes; Reduced offspring after 103 days.	N	N	NR	Y	R1		Y	Y	NR	R1		Y	Y	R1		Y	Y	Y	Y	Y	Y	Y	R1		Y	Y	Normally distributed data tested for significance with Student's t-test and data with non-normal distribution with a Kruskal-Wallis test; ECx calculated based on non-linear regression analysis	Y	Y	N	R2		R2
Gerhardt, 2019	Plastic additive Bisphenol A: toxicity in surface- and groundwater crustaceans	2019	1	Malacostraca	Amphipod	Gammarus fossarum	3 - 4 replicates	acute toxicity: 0.2, 0.5, 1, 1.5, 3, 5, 6.2, 10, 12.5, 25, 50 mg/L; chronic toxicity: 30, 50, 100, 300, 500, 1000, 2000, 3000 ug/L	acute toxicity: 24h; chronic toxicity: 28 days.	water	ethanol 0.1% but evaporated	acute toxicity, long-term survival, locomotor activity, and feeding rate	24h LC50: 10.60 mg/L; chronic toxicity: LC50: 0.80 mg/L; EC50: 1 mg/L; decreasing feeding rate in a time- and concentration-dependent way (nearly 50% decline in feeding activity at 0.5 mg/L BPA).	NS	NS	NR	Y	R1		Y	N	NR	R2		P	P	R4		Y	Y	Y	P	Y	Y	NS	R2		Y	Y	LC50 estimated by a linear regression of log(x) and probit(y); EC50 for locomotory activity estimated with SigmaPlot; behavior data analyzed by non-parametric repeated measures ANOVA on ranks (Friedmann test) for time-dependent data or Kruskall-Wallis ANOVA to compare different groups for not time-dependent data followed by post-hoc pair wise comparisons (Tukey, Dunn's test).	Y	Y	N	R2		R2/R4
Lewis et al., 2012	Exposure to bisphenol A modulates hormone concentrations in Gammarus pseudolimnaeus	2012	1	Malacostraca	Amphipod	Gammarus pseudolimnaeus	10 containers of 6 adult males or females or 12 juveniles for each treatment, 20 containers for each males, females or juveniles for controls, measurements in duplicates	10, 50, 100 ug/L	9 days	water		Radioimmunoassays (estradiol and testosterone Coat-A-Count kit - Siemens Medical Solutions Diagnostics, Los Angeles, California, USA) to measure estrogen and testosterone concentrations	Increased estrogen levels in adult females (from 20 to 30-35 pg/mL) and juveniles (from 20 to 75 pg/mL) were observed after exposure to low concentrations of BPA; Increased testosterone levels in juveniles (at 10 and 50 ug/L) and in adult males (at 50 and 100 ug/L).	N	N	NR	Y	R1		Y	N	NS	R4		Y	P	R2		Y	Y	Y	Y	Y	N	Y	R2		N	Y	Data tested for equal variance using Levene's test; estrogen and testosterone levels: general linear model (GLM) univariate ANOVA, followed by Tukey's tests	Y	Y	N	R2		R3	Hormone concentrations more than doubled only for estrogens in juveniles exposed to 10 ug BPA/L. Assay does not seem reliable for E2 concentrations below 20 pg/mL, for lower concentrations higher concentrations were found with the coat A coat kit than with LC-MS-MS (Jaque et al., 2013)
Watts et al., 2001	Survival and precopulatory behaviour of Gammarus pulex (L.) exposed to two xenoestrogens	2001	1	Malacostraca	Amphipod	Gammarus pulex	acute toxicity: 10 animals per treatment, individually exposed; precopulatory behaviour: 20 precopulatory pairs per treatment;	acute toxicity: 11 concentrations from 0.8 to 19.4 mg/L; precopulatory behaviour: 7 concentrations from 14.6 ng/L to 8.4 mg/L	acute toxicity: 10 days; precopulatory behaviour: 24h	water	ethanol 0.5%	Survival (10d median lethal concentration - LC50); reproductive behaviour	10 day BPA LC50 was 1.49 mg/L. Median induced separation time was reduced after 24h exposure to 8.4mg/L, but this concentration was to high for the effect to be due to endocrine disruption.	N	N	NR	Y	R1		Y	Y	NR	R1		Y	Y	R1		Y	Y	Y	Y	Y	Y	NS	R2		Y	Y	LC50, median indirect separation times (IsT50), and re-pairing times (RT50): FORTRAN programmes written in the laboratory based on the concentration response and time response methods of Litchfield and Wilcoxon (1949) and Litchfield (1949)	Y	Y	N	R2		R2
Tarrant et al., 2011	Ecdysteroid receptor from the American lobster Homarus americanus: EcR/RXR isoform cloning and ligand-binding properties	2011	1	Malacostraca	Decapod	Homarus americanus	in duplicate	1 nM, 10 nM, 100 nM, 1 uM, 10 uM, 100 uM, 1 mM				Cloning of two EcR splice variants and two RXR variants from Homarus americanus; binding affinity assays with different chemicals including BPA	BPA has little affinity for the lobster EcR. IC50 of 0.16 mM.	N	N	NR	Y	R1		Y	Y	NR	R1		Y	Y	R1		Y	NR	Y	Y	NR	NR	NR	R4		Y	Y	IC50 (concentration of competitor inhibiting binding of tritiated ponasterone by 50%) estimated using a fitted curve	Y	Y	N	R2		R2	Partially relevant because in vitro assay
Mihaich et al., 2009	Acute and chronic toxicity testing of bisphenol A with aquatic invertebrates and plants	2009	1	Malacostraca	Amphipod	Hyalella azteca	12 replicates of 10 individuals per treatment	0.12, 0.22, 0.49, 1.1 and 2.2 mg/L (measured concentrations)	8 day-old amphipods for 42 days	water		Mortality and abnormal behaviors at days 0, 7, 14, 21, 28, 35, and 42, mean number of offsprings per female, male and female length and weight	100% adult mortality at 2.2 mg/L; No effect on growth; The NOEC and LOEC for reproduction were respectively 0.49 and 1.1mg/L.	Y	Y	NS	Y	R4	US EPA ﻿EPA/600/R-99/064 - Methods for measuring the toxicity and bioaccumulation of sediment-associated contaminant with freshwater invertebrates - 2000	Y	Y	NR	R1		Y	Y	R1		Y	Y	Y	Y	Y	Y	Y	R1		Y	Y	William's test (Williams, 1971, 1972)	Y	Y	N	R2		R2
Staples et al., 2016	Characterizing the effects of bisphenol A on sediment-dwelling benthic organisms	2016	1	Malacostraca	Amphipod	Leptocheirus plumulosus	5 replicates of 20 neonates per treatment	2.6, 6.4, 16, 40 and 100 mg/Kg dry weight (in sediments); 0.041, 0.1, 0.25, 0.63, and 1.6 mg/L (in overlying water)	from neonates till day 28	via sediments and water	acetone	Assessment of effects on survival, growth and number of offsprings.	Reduced survival at 78 BPA mg/kg-dry wt; Reduced dry weight at 32 BPA mg/Kg dry wt.	Y	Y	NS	Y	R1	US Environmental Protection Agency ﻿EPA/600/R-01/ 020 - Methods for assessing the chronic toxicity of marine and estuarine sediment-associated contaminants with the amphipod Leptocheirus plumulosus - 2001	Y	Y	NR	R1		Y	Y	R1		Y	Y	Y	Y	Y	Y	Y	R1		Y	Y	Arcsine square-root transformation of survival data; Check for normality using Chi-square test and for homogeneity of variance with Bartlett's test; Dunnett's test	Y	Y	Y	R1		R1	raw data available?
Han et al., 2022	Microplastics and bisphenol A hamper gonadal development of whiteleg shrimp (Litopenaeus vannamei) by interfering with metabolism and disrupting hormone regulation	2022	1	Malacostraca	Decapod	Litopenaeus vannamei	18 shrimps (9 males, 9 females) per exposure groups : 4 for gonadal development and gonad-somatic index; 6 for metabolic status; X for gonad histology; X for hormone measurements; 3 for metabolism and gonadal development-related genes;	2 ug/L	14 days		DMSO (0.00002%)	Effects of microparticles and BPA, alone or in combination on: the gonadal development (gonad-somatic index, gonadal tissue developmental stage and histological observation), metabolism status (oxygen consumption rate, ammonia excretion rate, and O:N ratio), endocrine regulation (gonadal development-related hormones: gonad-inhibiting hormone - GIH and moult-inhibiting hormone - MIH ), accumulatio…	Reduced gonado somatic index by around 31.3 % in males and 33.27 % in females. Reduced oxygen consumption rate by 13.14% in males, and 21.1% in females. Increased ammonia excretion rate by 67.61% in males, but not in females. Decreased O:N ratio by 52.67 % in males, and by 27.14% in females. Increased GIH and MIH concentrations in the hemolymph of females by 13.31% and 14 % respectively. No effec…	N	NS	NR	Y	R1		Y	Y	NR	R1		Y	Y	R1		Y	Y	Y	NR	Y	Y	NS	R2	Some rearing conditions (e.g. photoperiod) and biomass loading of the organisms not specified.	Y	Y	ANOVA and Tukey's post hoc test if normality and variance homogeneity, otherwise arcsine square root transformation before the ANOVA; for gene expression, Duncan's multiple range test.	Y	Y	N	R2	Number of replicates not always specified. Additional data available on request.	R2
Park et al., 2019	Characterization and transcriptional response of ecdysone receptor gene in the mud crab Macrophthalmus japonicus: effects of osmotic stress and endocrine disrupting chemicals	2019	1	Malacostraca	Decapod	Macrophthalmus japonicus	2 individuals per treatment and time point	1, 10, and 30 ug/L	days 1, 4, and 7 days	water	acetone (< 0.05 %)	Gene expression of ecdysteroid receptor ecr in hepatopancreas and gills by RTqPCR.	Gills: increased expression for 1 and 10 ug/L day 1, and decreased expression for 10 ug/L day 7; Hepatopancreas: increased expression for all concentrations at days 1, and decreased expression for 1 and 30 ug/L at day 4.	NS	NS	NR	Y	R1		Y	Y	NR	R1		Y	Y	R2		Y	NS	Y	Y	Y	N	NS	R2		P	Y	one-way ANOVA followed by Turkey's multiple comparison test - not specified if parametric test assumptions and variance homogeneity checked	Y	Y	N			R2
Park et al., 2019	Environmental pollutants impair transcriptional regulation of the vitellogenin gene in the burrowing mud crab (Macrophthalmus japonicus)	2019	1	Malacostraca	Decapod	Macrophthalmus japonicus	3 individuals per treatment and time point	1, 10, and 30 ug/L	days 1, 4, and 7 days	water	acetone (< 0.05 %)	Gene expression of vitellogenin vtg in hepatopancreas and ovary by RTqPCR.	Ovary: increased expression for all concentrations at days 4, and 7 ; Hepatopancreas: increased expression for 30 ug/L at day 4, and for 1 ug/L at day 7.	NS	NS	NR	Y	R1		Y	Y	NR	R1		Y	Y	R1		Y	NS	Y	Y	Y	N	Y	R2		Y	Y	two-way ANOVA - not specified if parametric test assumptions and variance homogeneity checked	Y	Y	P			R2
Park et al., 2019	Endocrine-disrupting chemicals impair the innate immune prophenoloxidase system in the intertidal mud crab, Macrophthalmus japonicus	2019	1	Malacostraca	Decapod	Macrophthalmus japonicus	3 individuals per treatment and time point	1, 10, and 30 ug/L	days 1, 4, and 7 days	water	acetone (< 0.05 %)	Survival rate, phenoloxidase (PO) activity, and gene expression of immune related genes (pro-po, lipopolysaccharide and beta-1,3-glucan-binding protein - lgbp, peroxinectin - pe, serine protease inhibitor - serpin, and trypsin - tryp) in hepatopancreas and gills by RTqPCR.	Decreased survival rate at 1 and 30 ug/L. Gills: decreased expression at day 7 (pro-po, lgbp), increased expression at day 1 (pe), increased expression at day 1, but decreased expression at days 4 and 7 for se; decreased PO activity day 7; Hepatopancreas: increased expression at day 1 (pe, se, and tryp); for pro-po, increased expression at day 1, but decreased expression at days 4 and 7; for lgbp…	NS	NS	NR	Y	R1		Y	Y	NR	R1		Y	Y	R1		Y	NS	Y	Y	Y	N	NS	R2		Y	Y	one-way ANOVA followed by Turkey's multiple comparison test - not specified if parametric test assumptions and variance homogeneity checked	Y	Y	P			R2
Kim and Kwak, 2022	EDCs trigger immune-neurotransmitter related gene expression, and cause histological damage in sensitive mud crab Macrophthalmus japonicus gills and hepatopancreas	2022	1	Malacostraca	Decapod	Macrophthalmus japonicus	mortality: triplicates, 20 crabs per treatment; gene expression: triplicates, 3 crabs per treatment per sampling day ( days 1, 4 and 7); histology: triplicates	1, 10, 30 ug/L	mortality, histology: 7 days; gene expression: 1, 4, and 7 days	in water	acetone (< 0.5%? - stock solution at 10 mg/L)	Phylogenetic analyses of gamma-aminobutyric acid transporter subtype 2 (GAT-2) and glutamine synthetase (GS); gene expression of GAT-2 and GS by RTqPCR (with glyceraldehyde-3-phosphate dehydrogenase - GADPH as housekeeping gene), in different organs (gills, hepatopancreas, muscle, gonad, heart, and stomach); gene expression in gill and hepatopancreas after exposure to BPA; histopatology of gill a…	Expression of GS gene mainly in gill, hepatopancreas and stomach, then gonad, and expression of GAT-2 gene mainly in gill, hepatopancreas then stomach and gonad. BPA: In gill: increased expression of GAT-2 gene, on day 1, at 1 and 30 ug/L (not significantly for 30 ug/L), then stabilized expression on day 7; increased expression of GS gene at 1 and 30 ug/L for all three days (not significantly for…	N	N	NR	Y	R1		Y	Y	NR	R1		Y	P	R2	Time of acclimatation to laboratory conditions not specified	Y	Y	P	Y	Y	P	NS	R2	DEHP concentrations in water cheched, but no details on the protocol and results in the article. Solvent concentration maybe a bit high, but solvent control included in the experiment.	Y	Y	"All BPA and DEHP treatment groups were compared to the control group by a one-way analysis of variance (ANOVA) followed by Dunnett’s multiple tests implemented in SPSS 12.0 KO (SPSS Inc., Chicago, IL, USA)."	Y	Y	N	R2		R2
Mihaich et al., 2018	Life-cycle studies with 2 marine species and bisphenol A: the mysid shrimp (Americamysis bahia) and sheephead minnow (Cyprinodon variegatus)	2018	1	Malacostraca	Decapod	Mysid shrimp: Americamysis bahia	2 replicates, 60 individuals per treatment	18, 41, 74, 170 and 370 ug/L measured concentrations of BPA	Juvenile mysids less than 22h old for 28 days	water		full life-cycle test focusing on survival, growth, development, and reproduction	The observed NOEC and LOEC, based on reduced fecundity (decreased number of offspring per female), were respectively 170 and 370 ug/L (decreased number of offspring per female).	Y	Y	NS	Y	R1	USEPA Office of Pollution Prevention and Toxics (OPPTS) guideline 850.1350 - Mysid chronic toxicity test - 1996, and ASTM International standard methods - Standard guide for conducting life-cycle toxicity - 2008	Y	Y	NR	R1		Y	Y	R1		Y	Y	Y	Y	Y	Y	Y	R1		Y	Y	Test for normality and variance homogeneity using Shapiro-Wilk test and Bartlett's test respectively; Wiliam's test or the Kruskal-Wallis test following an ANOVA	Y	Y	Y	R1	data available on request	R1
Gerhardt, 2019	Plastic additive Bisphenol A: toxicity in surface- and groundwater crustaceans	2019	1	Malacostraca	Amphipod	Niphargopsis casparyi	3 - 4 replicates	acute toxicity: 1, 5, and 10 mg/L; chronic toxicity: 100, 500, and 1000 ug/L	acute toxicity: 24h; chronic toxicity: 28 days.	water	ethanol 0.1% but evaporated	acute toxicity, long-term survival, and locomotor activity	24h LC50: 12.30 mg/L; chronic toxicity: LC50: 1 mg/L; EC50: 1 mg/L	NS	NS	NR	Y	R1		Y	N	NR	R2		P	P	R4		Y	Y	Y	P	Y	Y	NS	R2		Y	Y	LC50 estimated by a linear regression of log(x) and probit(y); EC50 for locomotory activity estimated with SigmaPlot; behavior data analyzed by non-parametric repeated measures ANOVA on ranks (Friedmann test) for time-dependent data or Kruskall-Wallis ANOVA to compare different groups for not time-dependent data followed by post-hoc pair wise comparisons (Tukey, Dunn's test).	Y	Y	N	R2		R2/R4
Lemos et al., 2009	Endocrine disruption in a terrestrial isopod under exposure to bisphenol A and vinclozolin	2009	1	Malacostraca	Isopod	Porcellio scaber	Adults: 32 per treatment (in individual boxes); Juveniles: 50 per treatment (in individual boxes).	adults: 10, 30, 100, 300, and 1000 mg/Kg; juveniles: 10, 25, 50, 100, and 300 mg/Kg	Adult test: adult males for 10 weeks; Juvenile test: for 16 weeks	in soil	methanol (allowed to evaporate for 12h)	Effects of BPA on molting, total ecdysteroid (20 hydroxyecdysone - 20E) concentration in adult tests, and sex ratio in juvenile tests;	Earlier molting of individuals exposed to BPA as compared to solvent controls; 10, 300, and 1,000 mg/kg BPA for 28 days increased 20E concentration (nearly fold 2); Altered sex-ratio in favor of females at 10 mg/Kg.	N	N	NR	Y	R1		Y	Y	NR	R1		Y	Y	R1		Y	Y	Y	Y	Y	Y	Y	R1		Y	Y	LC50 determined by probit analysis; Data checked for normality and homoscedasticity; One-way ANOVA with Dunnett's multiple comparison of group means; Sex ratio: G-test for goodness-of-fit	Y	Y	N	R2		R2
Lemos et al., 2010a	Reproductive toxicity of the endocrine disrupter vinclozolin and bisphenol A in the terrestrial isopod Porcellio scaber (Latreille, 1804)	2010	1	Malacostraca	Isopod	Porcellio scaber	Reproductive test: 10 boxes per treatment;	10, 30, 100, 300, and 1000 mg/Kg	Reproductive test: adult males and females, for 56 days	in soil	methanol (allowed to evaporate for 12h)	Female reproductive cycle: time to reach pregnancy, pregnancy duration, percentage of females successfully reaching pregnancy, percentage of abortions, number of juveniles per female, individual juvenile weight, percentage of live juvenile after 2 months, juvenile weight increase after 2 month, and reproductive allocation.	30 % mortality after 8 weeks of exposure to 1000 mg BPA/Kg (but higher mortality for controls); Decrease in pregnancy success at 1000 mg/Kg, 20 % of abortions at 10 and 1000 mg/Kg; No clear dose-response effect on juvenile survival and growth; Significant decrease in reproductive female allocation at 1000 mg/Kg.	N	N	NR	Y	R1		Y	Y	NR	R1		Y	Y	R1		Y	Y	Y	Y	Y	Y	Y	R1		Y	Y	Data checked for normality and homoscedasticity; one-way ANOVA with Dunnett's multiple comparison of means	Y	Y	N	R2		R2
Lemos et al., 2010b	Developmental Toxicity of Endocrine Disrupters Bisphenol A and Vinclozolin in a Terrestrial Isopod	2010	1	Malacostraca	Isopod	Porcellio scaber	Adult growth test: 12 individuals per treatment (in individual boxes); Juvenile growth test: 30 individuals per treatmen (in individual boxes)t;	adults: 10, 30, 100, 300, and 1000 mg/Kg; juveniles: 10, 25, 50, 100, and 300 mg/Kg	Adult growth test: adult males for 10 weeks; Juvenile growth test: for 16 weeks	in soil	methanol (allowed to evaporate for 12h)	Molting and growth monitored every week for 10 weeks in adult males, and 16 weeks in juveniles.	Reduced weight gain at the second and third molt at 10 and 1000 mg/kg BPA; Reduced adult male growth at 1000 mg/Kg; BPA induced molt, as shown by an increased number of juveniles molting the first week (85 % at 300 mg/Kg, instead of less than 60 % in controls).	N	N	NR	Y	R1		Y	Y	NR	R1		Y	Y	R1		Y	Y	Y	Y	Y	Y	Y	R1		Y	Y	All data checked for normality and homoscedasticity; one-way ANOVA with Dunnett's multiple comparison of means	Y	Y	N	R2		R2
Lemos et al., 2010c	Protein differential expression induced by endocrine disrupting compounds in a terrestrial isopod	2010	1	Malacostraca	Isopod	Porcellio scaber	5 animals per treatment (in individual boxes)	10, 30, 100, 300, and 1000 mg/Kg	Adult males for 15 days	in soil	methanol (allowed to evaporate for 12h)	Extraction of proteins from gut, hepatopancreas and testes, protein profiling by electrophoresis and protein identification by MALDI mass spectrometry	2 proteins (of which one Arginine kinase, involved in cellular energy metabolism) over-expressed in the hepatopancreas (10 and 1000 mg/Kg); one protein up-regulated in the gut (LOEC of 300 mg/Kg); three proteins (of which one Hsp70: GRP78 and one beta-tubulin, involved in microtubule dynamic) overexpressed in the testes (2 at 30 and 100 mg/Kg, one from 300 mg/Kg).	N	N	NR	Y	R1		Y	Y	NR	R1		Y	Y	R1		Y	Y	Y	Y	Y	Y	Y	R1		Y	Y	All data checked for normality and homoscedasticity; one-way ANOVA with Dunnett's multiple comparison of means	Y	Y	N	R2		R2
Gerhardt, 2019	Plastic additive Bisphenol A: toxicity in surface- and groundwater crustaceans	2019	1	Malacostraca	Isopod	Proasellus slavus	3 - 4 replicates	acute toxicity: 0.2, 0.5, 5, 25, 50 mg/L; chronic toxicity: 10, 50, 100, 500 ug/L	acute toxicity: 24h; chronic toxicity: 16 days	water	ethanol 0.1% but evaporated	acute toxicity, long-term survival, and locomotor activity	24h LC50: 6.30 mg/L; chronic toxicity: LC50: 0.10 mg/L; EC50: 0.10 mg/L	NS	NS	NR	Y	R1		Y	N	NR	R2		P	P	R4		Y	Y	Y	P	Y	Y	NS	R2		Y	Y	LC50 estimated by a linear regression of log(x) and probit(y); EC50 for locomotory activity estimated with SigmaPlot; behavior data analyzed by non-parametric repeated measures ANOVA on ranks (Friedmann test) for time-dependent data or Kruskall-Wallis ANOVA to compare different groups for not time-dependent data followed by post-hoc pair wise comparisons (Tukey, Dunn's test).	Y	Y	N	R2		R2/R4
Zhang et al., 2020	Acute BPA exposure-induced oxidative stress, depressed immune genes expression and damage of hepatopancreas in red swamp crayfish Procambarus clarkii	2020	1	Malacostraca	Decapod	Procambarus clarkii	3 x 3 shrimps per time point. 20 shripmps per treatment for mortality test	225 ug/L	1 week; 6h and 12h post infection with Aeromonas hydrophila	water	0.0001 % DMSO	Hepatopancreatic histology, measurement of hepatopancreatic oxidative stress, and activities of antioxidant enzymes (superoxide dismutase SOD, peroxidase POD, and catalase CAT), and immune related enzymes (acid phosphatase ACP, alkaline phosphatase AKP, and lysozyme LZM), expression of immune-related genes by RTqPCR with and without infection with ﻿Aeromonas hydrophila	hepatopancreas histopathology: disappearing brush border, increased lumen, less visible connections between the hepatic tubules, increased volume of lipid droplets, and swelling of mitochondria. Earlier and more severe lesions in the BPA treatment group after infection with A. hydrophyla as compared to controls. Increased ROS levels in hepatopancreas and reduced activity of antioxidant enzymes, i…	N	N	NR	Y	R1		Y	Y	N	R1		Y	Y	R4		Y	NS	Y	NR	Y	N	NS	R4		Y	NS		NR	P	N		results presented with mean and SEM	R4
Minier et al., 2008	Multixenobiotic resistance, acetyl-choline esterase activity and total oxyradical scavenging capacity of the Arctic spider crab, hyas araneus, following exposure to bisphenol A, tetra bromo diphenyl ether and diallyl phthalate	2008	1	Malacostraca	Decapod	the Artic spider crab: Hyas araneus	MXR and AChE: 10 replicates; TOSC: 5 replicates	50 ug/L (mean measured concentration of 59.4 ug/L)	3 weeks	water	acetone 2 ppb	Assessment of Multixenobiotic Resistance (MXR) protein expression level, acetylcholineesterase (AChE) activity, cytosolic Total oxyradical scavenging capacity (TOSC).	Decreased AChE activity in the claw muscle.	N	N	NR	Y	R1		Y	Y	NR	R1		P	Y	R2		Y	Y	Y	NR	Y	Y	NS	R2		Y	Y	Data checked for normality and homoscedasticity; Dunnett's test	Y	Y	N	R2		R2
Park and Kwak, 2014	Characterize and Gene expression of Heat Shock Protein 90 in Marine Crab Charybdis japonica following Bisphenol A and 4-Nonylphenol Exposures	2014	1	Malacostraca	Decapod	the Asian paddle crab Charybdis japonica	triplicates	0.05, 0.5 and 1 mg/L	For 12, 24, 72, and 96h	water	acetone <0.5%	Gene expression of hsp90 in different tissues or after exposure to BPA using RTqPCR	Increased hsp90 gene expression at all concentrations and all time points (from 12 to 96h of exposure).	N	N	NR	Y	R1		Y	Y	NR	R1		Y	Y	R1		Y	Y	Y	Y	Y	N	NS	R2		Y	Y	Gene expression levels normalized against the level of beta-actin using standard curves; fold changes logarithmically transformed then one-way ANOVA followed by Tukey's test	Y	Y	N	R2		R2
Chen et al., 2016	Expression analysis of vasa in Asian paddle crab (Charybdis japonica) exposed to Bisphenol A	2016	1	Malacostraca	Decapod	the asian paddle crab: Charybditis japonica	triplicates	0.125, 0.25, 0.50 and 1.00 mg/L	for up to 15 days	water	ethanol	vasa gene expression in testis using RTqPCR, a protein widely used as a molecular marker for gametogenesis and primordial germ cell; histological examination of testis (1 mg/L at day 15 only)	Increased gene expression level of vasa (from day 6 at 0.50 and 1 mg/L, from day 9 at 0.25 mg/L), time dependent increase till day 9 then relative decrease; Reduced sperm cell amount and presence of an acellular zone in the testis.	N	N	NR	Y	R1		Y	Y	NR	R1		Y	Y	R1		Y	Y	NS	Y	Y	N	NS	R2		Y	Y	one-way ANOVA followed by Duncan's multiple comparison test - not specified if parametric test assumptions and variance homogeneity checked	Y	Y	N	R2		R2
Huang et al., 2012	Evaluation of the estrogenic effects of Bisphenol-A on male freshwater prawn Macrobrachium asperulum	2012	1	Malacostraca	Decapod	the freshwater prawn Macrobrachium asperulum	1 tank with at least 30 individuals per treatment	0.1, 1, and 10 ng/L	adult males for 1, 3 and 7 days	water		Assessement of survival rate, molting frequency, Hepatosomatic index (HSI - hepatopancreas) and levels of vitellogenin like protein in the hemolymph and hepatopancreas, based on the alkali-labile phosphate (ALP) assay (Gagné et al., 2001);	Increased Vitellogenin Like Protein levels at 0.1 and 1 ng/L BPA in male hemolymph after 7 days, and hepatopancreas after 3 days.	N	N	NR	Y	R1		Y	N	NS	R2		Y	Y	R1		Y	NS	Y	Y	Y	N	NS	R2		N	Y	One-way ANOVA and Duncan's multiple-range test - not specified if parametric test assumptions and variance homogeneity checked	Y	Y	N	R2		R3	On VTG in arthropod males see Boulangé-Lecomte et al., 2017; alkali-labile phosphate (ALP) assay found to be an unreliable method to measure vitellogenin levels in bivalves (Morthorst et al., 2014, Sanchez-Marin et al., 2017)
Li et al., 2018a	Effect of bisphenol A exposure on the expressions of five ovary development related genes in the oriental river prawn, Macrobrachium nipponense (Decapoda, palaemonidae)	2018	1	Malacostraca	Decapod	the oriental river prawn Macrobrachium nipponense	5 replicates per treatment	5.01, 7.76, 12.06, 18.62, and 28.84 mg/L	19 days of exposure then 7 days in water without BPA	water	acetone (0.5 % ?)	expression of ovary development related genes: MnMago, MnTsu, MnGus, MnUbc9, MnvWD-Kazal, at different time points by RTqPCR.	At day 19, the expression of genes MnMago first decreased (5.01 and 7.76 mg/L), then increased (12.06 mg/L); MnTsu decreased (5.01 mg/L) then increased (7.76, 12.06, and 18.62 mg/L); MnGus decreased (5.01 mg/L) then increased (12.06 mg/L); MnUbc9 increased (12.06, and 18.62 mg/L); and MnvWD-Kazal increased (7.76, 12.06, and 18.62 mg/L). Generally, the expression of those genes increased at days 1…	N	N	NR	Y	R1		Y	Y	NR	R1		Y	Y	R1		Y	Y	Y	P	Y	N	NS	R2		Y	Y	one-way ANOVA followed by a post hoc test - not specified if parametric test assumptions and variance homogeneity checked	Y	Y	N	R2		R2
Zuo and Zhu, 2014	Simultaneous identification and quantification of 4-cumylphenol 2,4-bis(dimethylbenzyl)phenol and bisphenol A in prawn Macrobrachium rosenbergii	2014	1	Malacostraca	Decapod	the prawn Macrobrachium rosenbergii	NS	NR	NR	NR		Determination of BPA concentration in Prawn's muscle using a GC/FID/MS method	BPA was found in the prawn's muscle at a mean concentration range of 0.675 - 5.51 ng/g (wet weight)	N	N	NR	Y	R1		Y	Y	NR	R1		Y	NR	R4		NR	NR	NR	NR	NR	NR	NR	R4		NS	NR		NR	Y	N	R4		R4	not particularly relevant because measurement of BPA from purchased shrimps
Zuo et al., 2015	Bisphenol A and the related alkylphenol contaminants in crustaceans and their potential bioeffects	2015	1	Malacostraca	Decapod	the shrimp Macrobrachium rosenbergii; the blue crab Callinectes sapidus and the American lobster Homarus americanus	NS	NA	NA	no exposure		Identification and quantification of BPA in shrimps', crabs' and lobsters' muscle using gas chromatography combined with flame ionization detactor and mass spectrometric detector	Measured at concentration ranges of 0.67 - 5.51 ng/g (wet weight - ww) in shrimps, 0.10-0.44 ng/g (ww) in crabs; and 4.48-7.01 ng/g (ww) in lobsters.	N	N	NR	Y	R1		NR	NR	NR	R4		Y	NR	R4		NR	NR	NR	NR	NR	NR	NR	R4		NS	NR		NR	P	N	R4		R4	not particularly relevant because measurement of BPA from samples collected in the field
Gomiero et al., 2006	An ecotoxicoproteomic approach (SELDI-TOF mass spectrometry) to biomarker discovery in crab exposed to pollutants under laboratory conditions	2006	1	Malacostraca	Decapod	the spider crab Hyas araneus	32 crabs per treatment (half females, half males)	50 ppb	3 weeks	water	acetone ?	Protein expression in the hepatopancreas	39 (13 up- and 26 downregulated) and 31 (12 up- and 19 downregulated) proteins were differentially expressed in the hepatopancreas of females and males respectively, as compared to their respective controls.	N	N	NR	Y	R1		Y	Y	NR	R1		Y	NS	R2		Y	Y	Y	NR	Y	N	NS	R2		Y	Y	Clustering analysis and multivariate analysis	Y	Y	N	R2		R2
Plahuta et al., 2015	Adverse effects of bisphenol A on water louse (Asellus aquaticus)	2015	1	Malacostraca	Isopod	the water louse Asellus aquaticus	3 replicates per experiment and treatment	acute toxicity juveniles: from 2.5 to 20 mg/L; acute toxicity adults: from 5 to 70 mg/L; chronic toxicity juveniles: from 0.05 to 5 mg/L; chronic toxicity adults: from 0.5 to 10 mg/L	from two different life stages: juveniles and adults for 4 days (acute exposure) and three weeks (chronic exposure)	aqueous and two dietary sources (conditioned alder leaf Alnus glutinosa; spiked formulated sediment)		Lethal and sublethal endpoints: mortality (by absence of respiratory movement), growth and feeding rate inhibition, mobility inhibition, de-pigmentation and molting disturbances	Juveniles generally more sensitive than adults; Individuals more sensitive to BPA found in food, then water, then sediments; LC50 at 96h (juveniles / adults) in water and sediment respectively 8.6 / 25.1 mg/L BPA, and 13.5 mg/L and 65.1mg/L BPA; In chronic assays, most sensitive endpoints were: BPA in food - molting frequency, feeding rate inhibition, growth inhibition, pigmentation, and immobili…	N	N	NR	Y	R1		Y	Y	NR	R1		Y	Y	R1		Y	Y	Y	NS	Y	P	Y	R2		Y	Y	LC50 determined using probit analysis; chronic exposure: normality tested using Shapiro-Wilk test, one-way ANOVA and T-test used as a post hoc test	Y	Y	N	R2		R2
Andersen et al., 1999	A parameter for detecting estrogenic exposure in the copepod Acartia tonsa	1999	2	Copepod	Calanoid	Acartia tonsa	3 replicates of 10 individuals per treatment	0.2, 2, and 20 ug/L	from eggs for 12 days	food and media		Egg production on day 9, 10, and 11, relative to day 12;	Exposure to 20 ug/L BPA increased egg production per 24h on day 10 relative to egg production per 24h on day 12.	P	NS	NS	Y	R1	﻿ISO/DIS 14669 - Water quality - Determination of acute lethal toxicity to marine copepods (Copepoda, crustacea) - International Standard - 1997	Y	Y	NR	R1		Y	Y	R1		Y	Y	Y	Y	Y	N	Y	R2		Y	Y	Student's t test on the normalized egg productions on individual experimental days	Y	Y	N	R2		R2
Andersen et al., 2001	Development of copepod nauplii to copepodites - a parameter for chronic toxicity including endocrine disruption	2001	2	Copepod	Calanoid	Acartia tonsa	acute toxicity: 6 replicates for controls; chronic toxicity: 12 replicates for controls, 4 for the other treatments;		acute toxicity: 10 to 12 day old adult for 24h and 48h; chronic toxicity: from eggs for 5 days	water		48h LC10 and LC50; EC10 and EC50 on naupliar development	48h LC10 and LC50 in adults were respectively 0.8 and 4.2mg/L BPA; Little effect were observed on naupliar development with EC10 and EC50 of 0.10 and 0.55 mg/L BPA respectively.	P	NS	NS	Y	R1	﻿ISO/DIS 14669 - Water quality - Determination of acute lethal toxicity to marine copepods (Copepoda, crustacea) - Draft International Standard - 1997	Y	Y	NR	R1		Y	Y	R1		Y	Y	NS	Y	Y	N	NS	R2		Y	Y	LC10 and LC50 determined by probit analysis; estimation of EC10 and EC50 values and their confidence limits made by assuming continuous response and logarithmic normal distribution of observed effects at the tested concentrations	Y	N	N	R4		R2/R4
Han et al., 2017	Assessing the identity and expression level of the cytochrome P450 20A1 (CYP20A1) gene in the BPA-, BDE-47, and WAF-exposed copepods Tigriopus japonicus and Paracyclopina nana	2017	2	Copepod	Cyclopoida	Paracyclopina nana	triplicates	100 ug/L	24h	water	DMSO 0.001%	Caracterisation of cyp0a1 gene expression using RTqPCR.	Increased cyp0a1 gene expression after 3h exposure, but decreased expression after 12h of exposure.	N	N	NR	Y	R1		Y	Y	NR	R1		Y	Y	R1		Y	Y	Y	NR	Y	N	NS	R2		Y	Y	Student paired t-test - not specified if parametric test assumptions and variance homogeneity checked	Y	Y	P	R2		R2
Marcial et al., 2002	Effect of known and suspected endocrine disrupting chemicals on the demographic parameters of the copepod Tigriopus japonicus	2002	2	Copepod	Harpacticoid	Tigriopus japonicus	40 copepods individually reared	4 concentrations of which 10, 30 and 50 ug/L (highest concentration)	24h-old nauplii for 21 days	water	0.01% DMSO	LOEC for demographic parameters: time to reach nauplii stage or maturation stage, sex ratio, number of nauplli, survival	Increased duration of nauplii stage and time to maturation (LOEC of 10 ug/L); Decreased number of nauplii after third consecutive broods, and survival (LOEC of 30 and 50 ug/L); No observed effect on sex-ratio.	N	N	NR	Y	R1		Y	Y	NR	R1		Y	Y	R1		Y	Y	Y	Y	Y	N	Y	R2		Y	Y	sex ratio: chi-square contingency test; other parameters: ANOVA followed by Dunnett's multiple comparison test - not specified if parametric test assumptions and variance homogeneity checked	Y	Y	N	R2		R2
Marcial et al., 2003	Estrogenic compounds affect development of harpacticoid copepod Tigriopus japonicus	2003	2	Copepod	Harpacticoid	Tigriopus japonicus	acute toxicity: triplicates; long term exposure: 4 replicates;	long-term exposure: 0.01, 0.1, 1.0, and 10.0 ug/L	acute toxicity: 48h; long-term exposure: 24h-old nauplii for 21 days for 2 generations (2 x 21 days)	water	0.001% DMSO	48h LC50 and NOEC, based on motility; assessment of survival, developmental stage, number of produced nauplii up to the third brood for two generations;	48h LC50 and NOEC were respectively 4.32 and 3.5 mg/L; Parental generation: increased duration of the nauplii stage (from 0.1 ug/L), and delayed time to maturation (from 1 ug/L); generation F1: increased duration of the nauplii stage, and delayed time to maturation for all concentrations (from 0.01 to 10 ug/L); No effect on fecundity, sex-ratio or survival was observed for both generations.	N	N	NR	Y	R1		Y	Y	NR	R1		Y	Y	R1		Y	Y	Y	Y	Y	N	Y	R2		Y	Y	LC50 and NOEC calculated using probit analysis and Dunnett's test respectively; number of days to reach copepodid stage and sexual maturity: Dunnett's test; fecundity: log transformed then one-way ANOVA followed by Dunnett's multiple comparison tests; sex ratio and survival: chi-square contingency test	Y	Y	N	R2		R2
Seo et al., 2006	Small Heat Schock Protein 20 gene (Hsp20) of the intertidal copepod Tigriopus japonicus as a possible biomarker for exposure to endocrine disruptors	2006	2	Copepod	Harpacticoid	Tigriopus japonicus	acute toxicity: triplicates of 20 individuals; gene expression study: triplicates of 50 adults	0, 12.5, 25, 50, and 100 ug/L	48h	water	DMSO (0.001%)	Measurement of hsp20 gene expression using RT-PCR	Decreased survival rate between 1 to 5 mg/L; No observed effect of hsp20 gene expression.	N	N	NR	Y	R1		Y	Y	NR	R1		Y	Y	R1		Y	Y	Y	Y	Y	N	Y	R2		Y	Y	One-way ANOVA followed by Dunnett's multiple comparison test - not specified if parametric test assumptions and variance homogeneity checked	Y	Y	N	R2		R2
Rhee et al., 2009	Heat shock protein (Hsp) gene responses of the intertidal copepod Tigriopus japonicus to environmental toxicants	2009	2	Copepod	Harpacticoid	Tigriopus japonicus	6 replicates of around 200 copepods	0, 1, 2, 10, 20 ug/L	adult copepods (males and females) for 96h	water	DMSO (0.001%)	hsp70 gene expression using RTqPCR	BPA exposure from 1 to 20 ug/L for 96h increased hsp70 mRNA expression	N	N	NR	Y	R1		Y	Y	NR	R1		Y	Y	R1		Y	Y	Y	Y	Y	N	NS	R2		Y	Y	Data transformation and one-way ANOVA followed by Duncan's multiple range post-hoc test	Y	Y	N	R2		R2
Hwang et al., 2010	Modulation of p53 gene expression in the intertidal copepod Tigriopus japonicus exposed to alkylphenols	2010	2	Copepod	Harpacticoid	Tigriopus japonicus	in triplicate	100 ug/L	Adult males and females for 6, 12, 24, 48 and 96h	water	DMSO (0.001%)	Cloning of p53 gene and p53 expression patterns in different developmental stages or when exposed to alkylphenols including BPA using RTqPCR.	BPA significantly increased p53 gene expression at all time points.	N	N	NR	Y	R1		Y	Y	NR	R1		Y	Y	R1		Y	Y	Y	N	Y	N	NS	R2		Y	Y	one-way ANOVA followed by Duncan's multiple-range comparison test - not specified if parametric test assumptions and variance homogeneity checked	Y	Y	P	R2		R2
Dahms et al., 2017	The challenging role of life cycle monitoring: evidence from bisphenol A on the copepod Tigriopus japonicus	2017	2	Copepod	Harpacticoid	Tigriopus japonicus	F0 copepodids rearing: 6 per treatment; Mating test: betwen 17 to 34 pairs	0.1 mg/L	stage-I copepodids till adulthood (around 7 days)	water	DMSO 0.05%	Exposure copepodids till adulthood, then pairing of control and BPA treated males and females with every possible combinations. Assessment of postmating days to female brood sac extrusion, days from brood sac extrusion to nauplii hatching, first clutch brood size, percent hatching success, and reproductive success.	Mean duration from mating to brood sac extrusion was increased in mating pairs comprising a BPA treated male; Mean duration from brood sac extrusion to naupliar hatching was increased for males resulting from BPA treated males and females pairs; Mean percent hatching success was significantly affected in pairs comprising BPA treated females; Reproductive success was particularly affected in males…	N	N	NR	Y	R1		Y	Y	NR	R1		Y	Y	R1		Y	Y	Y	NR	Y	N	Y	R1		Y	Y	Data either arcsine square root or square root normalized and analyzed using general linear model with plate replicates, mating exposure, mating combination, and generation as fixed effects; Two-way ANOVA followed by post hoc Tukey's multiple-range comparison test, T test for differences between male and female in each mating combination.	Y	Y	N	R2		R2
Han et al., 2017	Assessing the identity and expression level of the cytochrome P450 20A1 (CYP20A1) gene in the BPA-, BDE-47, and WAF-exposed copepods Tigriopus japonicus and Paracyclopina nana	2017	2	Copepod	Harpacticoid	Tigriopus japonicus	triplicates	100 ug/L	24h	water	DMSO 0.001%	Caracterisation of cyp0a1 gene expression using RTqPCR.	Increased cyp0a1 gene expression after 12h of exposure.	N	N	NR	Y	R1		Y	Y	NR	R1		Y	Y	R1		Y	Y	Y	NR	Y	N	NS	R2		Y	Y	Student paired t-test - not specified if parametric test assumptions and variance homogeneity checked	Y	Y	P	R2		R2
Hirano et al., 2004	Acute toxicity responses of two crustaceans, Americamysis bahia and Daphnia magna, to endocrine disrupters	2004	3	Branchiopod	Diplostraca	Americamysis bahia			24h-old larvae for 48h and 96h		DMSO (0.1%)	LC50 based on no visible movement and no visible response to stimuli	48h and 96h LC50 were respectively 1.34 and 1.03 mg/L BPA	Y	NS	NS	Y	R1	US EPA ﻿EPA/600/4–90–027F - Methods for measuring the acute toxicity of effluents and receiving waters to freshwater and marine organisms - 1993	Y	Y	NR	R1		Y	Y	R1		Y	Y	Y	NS	Y	N	NS	R2		NS	NS	LC50 determined by probit analyses	Y	P	N	R4		R4	not particularly relevant because acute toxicity test
Ekonomou et al., 2019	Mortality and effect on growth of Artemia franciscana exposed to two common organic pollutants	2019	3	Branchiopod	Anostraca	Artemia franciscana	effect on growth: in triplicates	acute toxicity: 40, 42, 44, 46, and 48 ppm for 24h; 32, 34, 36, 38, and 40 ppm for 48h; 15, 17, 19, 21, and 23 ppm for 72h; effect on growth: 3, 5, 8, 10, 15, 20, 25, and 30 ppm;	24h, 48h, and 72h;	water		Acute toxicity, based on mobility; growth	LC50 at 24, 48, and 72h were respectively: 45.51, 34.45, and 17.12 ppm; Decreased body length from 5 ppm at 24h, 48, and 72h.	NS	NS	NR	Y	R1		Y	Y	NR	R1		Y	Y	R1		Y	Y	Y	N	Y	Y	NS	R2		Y	Y	LC50 were calculated using the Probit method; homogeneity of variances tested with the Levene test, one-way ANOVA and Fisher's Least Significant Difference (LSD) procedure.	Y	Y	N			R2
Nguyen et al., 2020	Single and combined effects of Di-2-ethylhexyl phthalate and bisphenol A on life traits of the tropical micro-crustacean Ceriodaphnia cornuta	2020	3	Branchiopod	Diplostraca	Ceriodaphnia cornuta	10 replicates per treatment	BPA : 50 and 500 ug/L; BPA + DEHP at 50 ug/L each	neonates (less than 24h old) for 10 days	water	acetone (0.01 % ?)	Effects on mortality, reproduction, and morphological endpoints	No significant effect on mortality; Strong inhibition of reproduction; Increased body length; Mixture with synergistic effect on reproduction (decreased reproduction) but antagonistic effect on body length;	Y	NS	NS	Y	R2	APHA - American Public Health Association (2012) - Standard Methods for the Examination of Water and Waste water	Y	Y	NR	R1		Y	Y	R1		Y	Y	Y	Y	Y	N	Y	R2		Y	Y	ANOVA test for differences in the body length between the control and exposures - not specified if parametric test assumptions and homogeneity checked	Y	Y	N	R2		R2
Spadoto et al., 2017	Ecotoxicologicql effects of bisphenol A and nonylphenol on the freshwater cladocerans Ceriodaphnia silvestrii and Daphnia similis	2017	3	Branchiopod	Diplostraca	Ceriodaphnia silvestrii	acute exposure: five tests with 4 replicates per treatment; chronic exposure: 3 tests, with 10 replicates per treatment	Acute exposure: 3.20, 6.40, 12.80, 25.60 and 51.20 mg/L; chronic exposure: 1.38, 2.07, 3.11, 4.66, 7.00, 10.50 mg/L	acute exposure: 48h; chronic exposure: 8 days	water	ethanol 0.01%	Percentage of immobility used as endpoint in the acute exposure; In the chronic test, the endpoint was the brood size.	48h EC50 : 14.44 mg/L; NOEC and 8-day IC25 in C. silvestrii were respectively 1.38 mg/L and 2.43 mg/L.	Y	NS	NS	Y	R1	Brazilian Association of Technical Standard - ABNT 2004, 2005	Y	Y	NR	R1		Y	Y	R1		Y	Y	Y	Y	Y	Y	Y	R1		Y	Y	"test of variance in normality and homogeneity (chi-square and Hartley's test) and then tested through the Dunnett parametric test (normal distribution) or Kruskal-Wallis non-parametric test (non-normal distribution)"	Y	Y	N	R2		R2
Caspers, 1998	No estrogenic effects of bisphenol A in Daphnia magna STRAUS	1998	3	Branchiopod	Diplostraca	Daphnia magna	9 or 10 per treatment	0.316 ppm and 3.16 ppm	21 days			21 day NOEC for reproduction, moulting behaviour	21 day NOEC for reproduction > 3.16 ppm; No significant effect on moulting behaviour.	P	NS	NS	Y	R4	OECD draft guideline 202 (version dated August 1995)	Y	Y	NR	R1		Y	Y	R1		Y	Y	Y	Y	Y	N	NS	R2		Y	P	moulting behaviour: Student t-test - not specified if parametric test assumptions and variance homogeneity checked	N	Y	N	R4		R4
Chen et al., 2002	Acute toxicity, mutagenicity and estrogenicity of bisphenol A and other bisphenols	2002	3	Branchiopod	Diplostraca	Daphnia magna			24h and 48h	water		24 and 48h EC50 based on mobility;	BPA 24h and 48h EC50 for mobility were 24 and 10 mg/L.	Y	NS	NS	Y	R1	OECD guideline 202 - Daphnia sp., Acute immobilisation test - 2004	Y	Y	R	R1		Y	NS	R2		NS	Y	NS	NS	Y	N	NS	R4		NS	NR		Y	N	N	R4		R4	not particularly relevant because acute toxicity test
Mu et al., 2005	Covert signal disruption: anti-ecdysteroidal activity of bisphenol A involves cross talk between signaling pathways	2005	3	Branchiopod	Diplostraca	Daphnia magna	continuous exposure and male sex ratio: 7 to 10 replicates; isolated embryo exposures: 23 to 24 per treatment	depending on the experiment, between 2.5 and 20 mg/L	continuous exposure: female (< 1h old) for up to 21 days; isolated embryo exposures: male sex determination: female 48h after release of a brood of offspring for 24h; acute toxicity: 48h	water	ethanol (0.01%)	continuous exposure: Intermolt duration (time between birth and molting) and embryonic development with and without 20-hydroxyecdysone (20E), maternal fecundity; isolated embryo exposure: embryonic development with and without 20-hydroxyecdysone; Male sex determination: sex determination with or without methyl farnesoate;	Exposure to 9 mg/L BPA with and without 20E increased the intermolt duration; Increased abnormalites in isolated embryos with 2.5 and 20 mg/L BPA with or without 20E (but higher increase when with 20E); BPA enhanced the effect MF as 10 mg/L BPA and 10 ug/L MF significantly increased the percentage of male-containing broods; BPA (2.5 to 10 mg/L) decreased fecundity in a concentration dependent way;	N	N	NR	Y	R1		Y	NS	NR	R2		Y	Y	R1		Y	Y	Y	P	Y	Y	Y	R2		Y	Y	Intermolt duration: ANOVA followed by Dunnett's test; male-containing broods: Student's t test - not specified if parametric test assumptions and variance homogeneity checked	Y	Y	N	R2		R2
Wang et al. 2005	The screening of chemicals for juvenoid-related endocrine activity using the water flea Daphnia magna	2005	3	Branchiopod	Diplostraca	Daphnia magna	10 replicates per treatment	10 mg/L (more or less 10 ug/L of methylfarnesoate)	adult females (7-14 days old) carrying embryos till third brood (between 7 to 10 days);	water	ethanol (0.01%)	juvenoid agonist activity: number and sex of offspring in the third brood; anti-juvenoid activity: the same but in presence of 100 ng/L pyriproxifen; juvenoid potentiator activity: the same as juvenoid agonist activity but in presence of methyl farnesoate (MF) at 10 or 22 ug/L;	Increased percentage of broods containing males and percentage of males per brood in presence of MF interpreted as a potentiation of the juvenoid activity.	N	NS	NR	Y	R1		Y	NS	NR	R2		Y	Y	R1		Y	Y	Y	NS	Y	N	Y	R2		Y	Y	Anti-juvenoid activity and juvenoid potentiator activity: Fisher's exact test for percentage of broods containing males, and Wilcoxon Rank Sum test for percentage of males in broods containing males; juvenoid agonist activity: Wilcowon Rank Sum test	Y	Y	N	R2		R2
Brennan et al., 2006	Multigenerational effects of four selected environmental oestrogens on Daphnia magna	2006	3	Branchiopod	Diplostraca	Daphnia magna	chronic toxicity: 10 replicates per treatment	acute toxicity: up to 10.5 mg/L; chronic toxicity: 0, 0.2, 0.4, 0.6, 0.8, and 1 mg/L	acute toxicity: 24 and 48h; chronic toxicity: 21 days	water	ethanol (0.01 %)	Monitoring of survival, moulting frequency and number of offspring produced for 2 generations.	BPA 24h and 48h EC50 on mobility were respectively 8.57 and 7.75 mg/L; 24h and 48h exposure to up to 10.5mg/L did not affect molting frequency; A higher adult mortality was observed for the second generation as compared to the first generation (at 1 mg/L 50% mortality in the 1st generation and 100% in the 2nd generation); BPA appeared to have no effect on the fecundity at concentrations up to 1mg…	Y	NS	NS	Y	R1	ISO 6341 - Water quality - Determination of the inhibition to the mobility of Daphnia magna Straus (Cladocera, crustacea) - Acute toxicity test - 1996, and ISO 10706 - Water quality - Determination of long term toxicity of substances to Daphnia magna Straus (Cladora, crustacea) - 2000	Y	Y	NR	R1		Y	Y	R1		Y	Y	Y	Y	Y	N	Y	R2		Y	Y	EC50 calculated by applying the Levenberg-Marquardt fit model; one-way ANOVA followed by Dunnett's multiple t-test method - not specified if parametric test assumptions and variance homogeneity checked	Y	Y	N	R2		R2
Park and Choi, 2007	Cytotoxicity, genotoxicity and ecotoxicity assay using human cell and environmental species for the screening of the risk from pollutant exposure	2007	3	Branchiopod	Diplostraca	Daphnia magna	acute toxicity: 10 replicates; Comet assay: 15 individuals	Comet assay: 0.001, 0.009, 0.088 uM	neonates aged less than 24h for 24h	water		acute toxicity (using swimming inhibition as an endpoint), genotoxicity (comet assay)	24h EC10, EC50 and EC90 were respectively 0.47, 1.04 and 2.37 uM; Increased genotoxicity (tail moment) at 0.009, and 0.088 uM.	N	N	NR	Y			Y	N	NR	R4		Y	Y	R1		Y	Y	NS	NS	Y	N	NS	R4		NS	Y	Log-probit transformation of the data to estimate LC10, LC50 and LC90 and the corresponding 95% confidence intervals - Comet assay: ANOVA with Dunnett's multiple comparison test - not specified if parametric test assumptions and variance homogeneity checked	Y	N	N	R4		R2/R4
Ha and Choi, 2009	Effects of environmental contaminants on hemoglobin gene expression in Daphnia magna: a potential biomarker for freshwater quality monitoring	2009	3	Branchiopod	Diplostraca	Daphnia magna	3 replicates	0, 0.3, 3 and 30 ug/L	reproduction test: 21 days; hb gene expression: 24h	water	acetone (0.1%?)	24h EC50 (immobility test); Hemoglobin (hb) gene expression and Daphnia reproduction test	24h EC50 was 353.5 ug/L in juveniles; BPA at 0.3, 3 and 30 ug/L BPA for 24h induced a less than two-fold increase in mRNA expression of different isoforms of hemoglobin; No signigicant effect on number of neonates per female.	P	NS	NS	Y	R1	OECD guideline 202 - Effects on biotic systems, Daphnia magna acute immobilization - 1984	Y	Y	NR	R1		Y	Y	R1		Y	Y	Y	Y	Y	N	NS	R2		Y	Y	Data checked for normality and homoscedasticity; variation analysis with Dunnett's multiple comparison test; correlation between parameters tested with a Pearson test	Y	Y	N	R2		R2
Park and Choi, 2009	Genotoxic effects of nonylphenol and bisphenol A exposure in aquatic biomonitoring species: freshwater crustacean, daphnia magna, and aquatic midge, Chironomus riparius	2009	3	Branchiopod	Diplostraca	Daphnia magna	3 replicates per treatment	0.3, 3, 30 ug/L (1/1000, 1/100 and 1/10 of 24h L(E)C50)	7-day old Daphnia for 24h	water	acetone (0.005% ?)	Comet assay, enzyme activities (Catalase CAT and malonyldialdehyde MDA), survival and growth	Increased DNA strand breaks (3 and 30 ug/L) and decreased catalase activity (0.3, 3 and 30 ug/L)	N	N	NR	Y	R1		Y	NS	NR	R4		Y	Y	R1		Y	Y	Y	Y	Y	N	Y			Y	Y	Normal distribution and homoscedasticity of variance checked; Dunnett's multiple comparison test; Pearson test to study correlations among the parameters	Y	P	N	R2	results expressed relatively to solvent control	R2
Jemec et al., 2012	Antioxidant responses and whole organism change in Daphnia magna acutely and chronically exposed to endocrine disruptor bisphenol A	2012	3	Branchiopod	Diplostraca	Daphnia magna	acute toxicity: in duplicates; acute exposure: 3 test containers fo 15 daphnids per treatment; chronic toxicity: 10 test containers per treatment;	acute exposure: 0, 0.1, 1, 5, 10 and 20 mg/L; chronic exposure: 0, 0.86, 1.73, 3.45, 6.9 and 13.8 mg/L	acute toxicity: 24h; acute exposure (lipid peroxidation, antioxydant enzyme): 6 day-old daphnids for 48h; chronic toxicity: 21 days;	water or M4 Elendt medium		Acute toxicity (ISO 6341 - 1996 - immobility as endpoint); lipid peroxidation and antioxydant enzyme after acute exposure, chronic toxicity (ISO 10706 - 2000), antioxydant enzyme and reproductivity after chronic exposure	BPA decreased the activity of catalase after 48h and 21 days of exposure to the highest concentrations tested (respectively 20mg/L and 13.8mg/L), where 50 % mortality was observed; After acute exposure to BPA GST activity increased in a concentration dependent way; after chronic exposure, it increased at 1.73, 3.45 and 6.9 mg/L, but decreased at 13.8 mg/L; Increased protein content per animal aft…	Y	N	NS	Y	R1	ISO 6341 - Water quality-determination of the inhibition of the mobility of Daphnia magna Straus (Cladocera, crustacea) - Acute toxicity test - 1996, and ISO 10706 - Water quality - determination of long term toxicity of substances to Daphnia magna Straus (Cladocera, crustacea) - 2000	Y	Y	NR	R1		Y	Y	R1		Y	Y	Y	Y	Y	Y	Y	R1		Y	Y	EC50 determined by probit analyses; LOEC determined by one-way ANOVA and Dunnett's test; Enzyme and lipid peroxidation: non-parametric Mann-Whitney - not specified if parametric test assumptions and variance homogeneity checked	Y	Y	N	R2		R2
Jeong et al., 2013	Genomic expression responses toward bisphenol-A toxicity in Daphnia magna in terms of reproductive activity	2013	3	Branchiopod	Diplostraca	Daphnia magna		Reproductive toxicity: from 1.97 to 10 mg/L; microarray: 10 mg/L	Reproductive toxicity: 21 days; microarray: 48h	water	ethanol	Reproductive toxicity (number of offspring) and gene expression profile using DNA microarray	Significantly reduced the number of offspring per adult at 10 mg/L BPA; 157 genes were up-regulated, and 170 downregulated, among them many genes related to molting and reproductive process.	P	NS	NS	Y	R4	OECD guideline 211 - Daphnia magna reproduction test - 2012	Y	Y	NR	R1		Y	Y	R1		Y	Y	Y	P	Y	N	NS	R2		NS	P	Expression changes expressed by fold change; cluster analysis: Student's t-test - not specified if parametric test assumptions and variance homogeneity checked; Statistics for reduced number of offspring?	Y	Y	N	R2		R2
Mansilha et al., 2013	Bisphenol A migration from plastic materials: direct insight of ecotoxicity in Daphnia magna	2013	3	Branchiopod	Diplostraca	Daphnia magna	acute toxicity: 10 replicates per treatment; reproduction test & multigenerational test: 10 replicates; Single reproduction test in plastic bottles: 8 replicates for BB-8 and 6 for controls	acute toxicity: 1, 5, 7, 9, 10, 11, 13, 15, and 20 mg/L; reproduction test: 1, 3, and 5 mg/L	acute toxicity: 24 and 48h; reproduction test: 21 days; multigenerational test: last brood from reproduction test, exposed for 6 generations; multigenerational test with plastic bottles: 6 generations 21 day per generation.	water		exposure from polycarbonate (PC), non-PC and polypropylene (PP - "BPA-free") baby bottles and from known concentrations of BPA. Acute toxicity using immobility as an endpoint (OECD 2004); reproduction test (OECD 2012); multigenerational test; reproduction test in plastic containers using single and multi-generation tests.	BPA concnetrations range between 0.26 - 15.2 ug/L in PC containers, 0.06 - 0.34 ug/L in non-PC containers, and < LOQ - 0.05 ug/L in PP containers; Exposure to BPA at 3 mg/L induced a premature maturity; Exposure to BPA at 5 mg/L resulted in complete mortality at day 13; In a multigenerational assay, BPA at 1 and 3mg/L increased the number of offspring in the second and third generations; Single a…	Y	NS	NS	Y	R4	OECD guideline 202 - Daphnia sp., Acute immobilisation test - 2004, and OECD guideline 211 - Daphnia magna reproduction test - 2012	Y	Y	Y	R1		Y	Y	R1		Y	Y	Y	Y	Y	P	Y	R2		P	Y	48h EC50 determined by probit analyses; One-way ANOVA followed by Dunnett's test; One-sample independent t test and two-sided t test were also carried out - not specified if parametric test assumptions and variance homogeneity checked	Y	Y	N	R2		R2
Jordao et al., 2016	Compounds altering fat storage in Daphnia magna	2016	3	Branchiopod	Diplostraca	Daphnia magna	storage lipid assays: 10 replicates per treatment; life history trait assay: 10 replicates per treatment;	Nile red fluorescence: tested range = 1.31 - 43.8 uM; life history assay: 4.4 and 43.8 uM	Toxicity tests: from the end of third juvenile instar for 3 days; for life history traits experiment, females kept for one more instar period without chemicals.	water	acetone (0.1%)	toxicity tests (survival, delay on molting, feeding rate), storage lipid assay (storage into lipid droplets), life history assay (female body length at first reproduction, number and size of offspring from the first clutch), nile red assay to quantify storage lipids into lipid droplets; determination of triacylgycerols;	No effect on molts was observed even at the highest concentration (131 uM); Decreased feeding rate with a LOEC and a EC50 of respectively: 65.7 and 99.4 uM; Increased nile red fluorescence in post-mating females, with LOEC and EC50 respectively of: 10.9 and 22.4 uM; No effect on molt, body length, clutch size or offspring size.	N	N	NR	Y	R1	ANOVA and one-sided Dunnett's post hoc test after testing for normality and variance homoscedasticity	Y	Y	NR	R1		Y	Y	R1		Y	Y	Y	NS	Y	Y	Y	R1		Y	Y	ANOVA and one-sided Dunnett's post hoc test after testing for normality and variance homoscedasticity	Y	Y	P	R2		R2
Masteling et al., 2016	Whole-organism and biomarker endpoints in Daphnia magna show uncoupling of oxidative stress and endocrine disruption in phenolic derivatives	2016	3	Branchiopod	Diplostraca	Daphnia magna	acute toxicity: 4 groups of 5 individuals; subchronic toxicity assay: 40 daphnids per treatment	subchronic toxicity assay: 10.7 (EC5), 12.0 (EC10) and 13.7 (EC20) mg/L	acute toxicity: less than 24h old daphnids for 48h; subchronic toxicity assay: 1 week;			Acute toxicity based on immobility; for subchronic toxicity assay, assessment of mortality, reproduction and presence of exuviae; Enzymatic activity of catalase (CAT, oxidative stress), and glutathione S-transferases (GSTs, phase II metabolism), assessment of lipid peroxidation by quantification of thiobarbituric acid reactive substances (TBARS)	Acute toxicity: 48h EC5, 10, 20 and 40 were respectively: 10.66, 12.03, 13.69 and 15.91 mg/L; Decreased number of exuviae at all concentrations; Increased GSTs activity at 12 and 13.7 mg/L;	N	N	NR	Y	R1		Y	Y	NR	R1		Y	Y	R1		Y	Y	Y	NR	Y	N	Y	R2		Y	Y	48h EC5, 10, 20 and 40 determined using probit analyses; Molting and reproductive endpoints were analyzed with non-parametric Kruskal-Wallis tests, followed by a non-parametric multiple comparison test; Biochemical parameters: one-way ANOVA followed by Dunnett's test	Y	Y	N	R2		R2
Nagato et al. 2016	Metabolomics reveals energetic impairments in Daphnia magna exposed to diazinon, malathion and bisphenol A	2016	3	Branchiopod	Diplostraca	Daphnia magna	10 analytical replicates	0.1, 0.35, 0.7, 1.4 and 2.1mg/L	48h	water		1H nuclear magnetic resonance (NMR)-based metabolomics, principal component analysis (PCA)	48h LC50 of 14.4 mg/L; Significant effect on metabolome at 0.1, 0.7 and 2.1 mg/L; Increase in amino acids like alanine, valine, isoloeucine, leucine, arginine, glycine, lysine, phenylalanine and tyrosine, and decrease in glucose and lactate (mostly at 0.7 and 2.1 mg/L, significant only at 2.1 mg/L), possibly indicative of a generalized response to stress; for glutamate and glutamine, decrease at …	N	N	NR	Y	R1		Y	Y	NR	R1		Y	Y	R1		Y	Y	Y	Y	Y	N	Y	R1		P	Y	two tailed t-test with a false discovery rate correction - not specified if parametric test assumptions and variance homogeneity checked	Y	Y	N	R2		R2
Tisler et al., 2016	Hazard identification and risk characterization of bisphenol A, F and AF to aquatic organisms	2016	3	Branchiopod	Diplostraca	Daphnia magna	acute test: duplicates of 10 daphnids; reproduction test: 3 experiments of 10 replicates of one daphnid.	acute test: 6, 6.5, 7, 7.5, 8, 8.5, 9, 10, 15, 20 mg/L; reproduction test: 0.63, 1.3, 2.5, 5, 10 mg/L	acute test: 24h, and 48h; reproduction test: 21 days	water		Acute immobilization toxicity test, reproduction test (survival of females, cumulative number of living offspring, average brood size, number of broods, days to first brood, and body length).	For acute immobilization toxicity test, 24 and 48h EC20 were respectively 7.1 and 6 mg/L, and 24 and 48h EC50 were 8.9 and 7.3 mg/L respectively; For all studied reproductive endpoints NOEC and LOEC were respectively 5 and 10 mg/L.	N	N	NR	Y	R1		Y	Y	NR	R1		Y	Y	R1		Y	Y	Y	Y	Y	Y	Y	R1		Y	Y	EC20, EC50, EC80 determined using a non-linear regression model; chronic toxicity data: one-way ANOVA followed by Dunnett's test - not specified if parametric test assumptions and variance homogeneity checked	Y	P	N	R2		R2
Kim et al., 2017	Acute toxicity and antioxidant responses in the water flea Daphnia magna to xenobiotics (cadmium, lead, mercury, bisphenol A, and 4-nonylphenol)	2017	3	Branchiopod	Diplostraca	Daphnia magna	acute toxicity: 4 replicates of 5 neonates; gene expression: triplicates	gene expression: 0.2, 1, and 5 mg/L	acute toxicity: <24h old neonates for 48h; gene expression: 24h and 48h	water	DMSO	Acute toxicity, using mobility as an endpoint; expression of genes encoding the antioxidant enzymes: Cu/Zn-sod, Mn-sod, and cat by RTqPCR.	48h EC50 on mobility was 8.3 mg/L. Slight increase of the expression of Mn-sod (0.2 and 5 mg/L) and catalase genes (5 mg/L) at 24h but not at 48h (< 2 folds); catalase gene expression was also slightly increased after exposure to 1 mg/L for 48h (< 2 folds).	P	N	NS	Y	R1	OECD guideline 202 - Daphnia sp., Acute immobilisation test - 2004	Y	Y	NR	R1		Y	Y	R1		Y	Y	NS	Y	Y	N	NS	R4		Y	Y	gene expression: one-way ANOVA followed by Tukey's test - not specified if parametric test assumptions and variance homogeneity checked	Y	Y	N	R2		R2
Li et al., 2018b	Individual and binary mixture effects of bisphenol A and lignin-derived bisphenol in Daphnia magna under chronic exposure	2018	3	Branchiopod	Diplostraca	Daphnia magna	Enzyme activities: 3 replicates per treatment; reproduction: 16 replicates per treatment	2, 20, 200, and 2000 ug/L	21 days	water	DMSO (0.0033 % and 0.1 %)	Effects on growth, reproduction-related parameters (molting frequency, number of brood, brood size), and biochemical markers including the activities of antioxidants (catalase CAT, superoxide dismutase SOD, glutathione-S-transferase GST), Acetylcholinesterase (AChE), and alpha-glucosidase (alpha-Glu, digestive enzyme)	Increased D.magna dry weight at all BPA concentrations; decreased number of molting for 20, 200 and 2000 ug/L BPA; no significant effects on the activity of antioxydants, AChE, and alpha-Glu.	P	N	NR	Y	R1	OECD guideline 211 - Daphnia magna reproduction test - 2012	Y	Y	NR	R1		Y	Y	R1		Y	Y	Y	Y	Y	N	Y	R2		Y	Y	Data tested for normal distribution and homogeneity of variances using Kolmogorov-Smirnov test and Levene's F test, respectively; ANOVA followed by Tukey's test	Y	Y	N	R2		R2
Fuertes et al., 2019	Time-dependent transcriptomic responses of Daphnia magna exposed to metabolic disruptors that enhanced storage lipid accumulation.	2019	3	Branchiopod	Diplostraca	Daphnia magna	4 replicates per time and endpoint	10 mg/L	for 8, 24, and 48h	water	acetone 0.002 %	Lipid droplet accumulation, fecundity,	Increase lipid droplet accumulations; No observed effect on fecundity; Altered expression of genes involved in lipid metabolism; energy metabolism (carbohydrate, insulin), molting, development, reproduction, and life-span.	NS	NS	NR	Y	R1		Y	Y	NR	R1		Y	Y	R1		Y	Y	Y	N	Y	N	NS	R2		Y	Y	Fecundity and Nile red fluorescence: one-way and two-way ANOVA respectively followed by post-hoc Dunnett's tests; data tested for normality and variance homoscedasticity.	N	Y	N			R2
Gerhardt, 2019	Plastic additive Bisphenol A: toxicity in surface- and groundwater crustaceans	2019	3	Branchiopod	Diplostraca	Daphnia magna	3 - 4 replicates	acute toxicity: 1.5, 3, 5, 6.2, 8.5, 10, 12.5, 25 mg/L; chronic toxicity: 30, 300, 3000 ug/L	acute toxicity: 24h; chronic toxicity: 28 days.	water	ethanol 0.1% but evaporated	acute toxicity, long-term survival, locomotor activity reproduction and molting	24h LC50: 11.20 mg/L; chronic toxicity: LC50: 0.74 mg/L; EC50: no decreased behaviour; No significant effect on the number of neonates per female; No observed effects on number of molts.	Y	NS	NS	Y	R1	OECD guideline 211 - Daphnia magna reproduction test - 2012	Y	N	NR	R2		P	P	R4		Y	Y	Y	P	Y	Y	NS	R2		Y	Y	LC50 estimated by a linear regression of log(x) and probit(y); EC50 for locomotory activity estimated with SigmaPlot; behavior data analyzed by non-parametric repeated measures ANOVA on ranks (Friedmann test) for time-dependent data or Kruskall-Wallis ANOVA to compare different groups for not time-dependent data followed by post-hoc pair wise comparisons (Tukey, Dunn's test).	Y	Y	N	R2		R2/R4
Kim et al., 2019	Evaluation of 4-nonylphenol and bisphenol A toxicity using multiple molecular biomarkers in the water flea Daphnia magna	2019	3	Branchiopod	Diplostraca	Daphnia magna	50 individuals per treatment, in triplicates	0.2, 1, 5 mg/L	neonates (< 24h) for 24 - 48h	water	DMSO 0.01%	RTqPCR on target genes related to detoxification (Glutathione S transferase - gst), development and reproduction (ecdysteroid receptor ecr and vitellogenin vtg), antioxidant (Glutathione peroxidase - gpx, glutathione reductase - grx and thioredoxin reductase - tr), and stress (heat shock proteins hsp70 and hsp90)	Altered expression of gst, in particular, 3-fold increase of gst sigma gene expression after 48h exposure to 1 mg/L BPA; Decreased ecr gene expression after 48h exposure, and increased vtg gene expression after 24h exposure; Altered expression of gpx, grx, and trx (but by less than a factor 2); Decreased expression of hsp70 after 24h exposure to 1 and 5 mg/L, but increased expression after 48h ex…	N	N	NR	Y	R1		Y	Y	NR	R1		Y	Y	R1		Y	Y	Y	Y	Y	N	Y	R2		Y	Y	gene expression: one-way ANOVA followed by Tukey's test - not specified if parametric test assumptions and variance homogeneity checked	Y	Y	N	R2		R2
Chen et al., 2021	Greater potency of bisphenol AF than bisphenol A in growth, reproduction, and transcription of genes in Daphnia magna	2021	3	Branchiopod	Diplostraca	Daphnia magna	body length: 10 individuals per treatment; swimming speed: 12 replicates per treatment;	5, 50, 500, 5000 nM	neonates younger than 24h for 21 days	water	0.01 % DMSO	21-day standard reproductive toxicity test: development, reproduction, transcription of different genes (cytochrome p450 cyp314 and cyp18a1, ecdysone receptor a and b ecra and ecrb, ultraspiracle usp, hormone receptor 3 hr3, fushi tarazu factor-1 ftz-f1, cuticle proteins cut, chitinase cht, chitinase 3 cht3, carboxypeptidase A1 precursor cpa1, vitellogenin 1 and 2 vtg1 and vtg2, and vitelline out…	48h LC50 of 8.11 mg/L; 50, 500, and 5000 nM significantly decreased the swimming speed of in F0 (from 50 nM) and F1 generation (from 5000 nM); 5000 nM decreased survival rate of F0 generation (to 75.56%); 5000 nM increased fecundity of F0 generation, but decreased body length and swimming speed of F1 generation; 5000 nM inhibited the expression of cyp314, ecra, ecrb, usp, vtg1, and vtg2 in the F0…	Y	NS	NS	Y	R1	OECD guideline 211 - Daphnia magna reproduction test - 2012	Y	Y	NR	R1		Y	Y	R1		Y	Y	Y	Y	Y	N	Y	R2		P	Y	Tukey's multiple range tests and one-way ANOVA - not specified if parametric test assumptions and variance homogeneity checked	Y	Y	N	R2	It does not seem to have any tank replicate for the different treatments	R2
Garreta-Lara et al., 2021	Combined targeted/untargeted analytical and chemometric approaches in the characterization of Daphnia magna metabolomic changes under bisphenol A exposure	2021	3	Branchiopod	Diplostraca	Daphnia magna	6 replicate pools of eight daphnids per treatment	4.5 and 45 uM	4-day old juveniles for 24h	water	acetone (20 uL/L = 0.002%)	quantification by targeted metabolomics (23 metabolites including sugars, amino acids, nucleotides, nucleosides, neurotransmitters and organic acids) and relative quantification by untargeted metabolomics; Principal Component Analysis (PCA)	targeted metabolomics: all the target metabolites were detected in the range between 0.2 (hypoxanthine) and 105 (L-tyrosine) ng/mg; untargeted metabolomics: 97 identified components of which 42 D.magna metabolites, some of which coincided with targeted metabolites; PCA showed 2 clusters (one with controls and the low-dose, and one witht the high-dose) in both targeted and untargeted metabolomics;…	NS	NS	NR	Y	R1		Y	Y	NR	R1		Y	Y	R1		Y	Y	Y	Y	Y	N	Y	R2		Y	Y	﻿Regions of Interest - Multivariate Curve Resolution (ROIMCR) procedure, "which combines the regions of interest (ROI) powerful filtering and feature selection methodology, and the resolution of the elution and spectra profiles of the detected metabolites using the Multivariate Curve Resolution-Alterning Least Squares (MCR-ALS) method"; Principal Component Analysis (PCA)	Y	Y	Y	R1		R2
Oliveira Pereira et al., 2021	Metabolomics reveals that Bisphenol pollutants impair protein synthesis-related pathways in Daphnia magna	2021	3	Branchiopod	Diplostraca	Daphnia magna	10 replicates of one daphnid per treatment	0.7, 2, 3.5, and 6 mg/L	adult (14 days old) daphnids exposed for 48h	water	none	Sublethal exposure to BPA (BPS and BPF) and targeted metabolite analysis by liquid chromatography-tandem mass spectrometry (LC-MS/MS), to measure polar metabolites linked to a range of biochemical pathway and identify differences and similarities of effects between the three bisphenols.	Multivariate analysis: when compared with controls, BPA response did not follow any concentration dependent pattern, and only 6 mg/L concentration was statistically significant. Concentrations of metabolites: the highest concentration accounted for most of the statistically significant changes. BPA exposure with 6.0 mg/L downregulated the concentrations of choline, cysteine, glutamic acid, histam…	P	NS	NR	Y	R1	Daphnids raised from 2013 based on guidelines from the Ontario Ministry of the Environment.	Y	Y	NR	R1		Y	Y	R1		Y	Y	Y	P	Y	Y	Y	R2		Y	Y	"Statistical analyses were performed using MetaboAnalystR package […]. PCA and PLS-DA matrixes of scores were obtained. […] Individual metabolite percent changes of each exposure group were calculated […]. A t-test (two-tailed, equal variance, alpha < 0.05) was then used "	Y	Y	NS	R2		R2
Yuan et al., 2021	A comprehensive system for detection of behavioral change of D. magna	2021	3	Branchiopod	Diplostraca	Daphnia magna	acute toxicity: 3 replicates of 10 neonates; behavoural test: 12 replicates per treatment	swimming behaviour assay: 5% effective concentration (EC5) (based on immobilization rate), 1/4 and 1/16 of EC5	behavioural assay: less than 24-hour-old neonates for 48 hours	water		acute toxicity, effects of BPA on D. magna swimming behaviour (tendency of movement, photosensitivity, and response to vibration disturbance), RTqPCR of genes involved in neurodevelopment (ash, pro, sna, ase), opsins (opsin1, opsin5, bcrh1, bcrh2), muscle contractions (tni, tnt, ml, mh), and signal transduction (gnao, pik3c, gng13, slc6a1, slc6a2, calm, arpb)	EC50, LOEC and EC5 were respectively 12.073, 15, and 7.198 mg/L, for the 48h acute toxicity test; The NOEC of the acute toxicity test and behavioural test were respectively 10, and < 0.4499 (tapping distance) mg/L; BPA decreased the cumulative distance, the average speed, the activity and tap stimuli during light intervals, but increased the activity during dark intervals; Decreased expression of…	P	NS	NS	Y	R1	OECD guideline 202 (OECD, 2004) for acute toxicity only	Y	Y	NR	R1		Y	Y	R1		Y	Y	Y	P	Y	N	Y	R2		Y	Y	Normal distribution and homogeneity of data assessed by Kolmogorov-Smirnov test and Levene's test, respectively; Behavioral test/ one-way ANOVA followed by Tukey test; EC50 and EC5: probit analysis	Y	Y	Y	R1		R2
Hirano et al., 2004	Acute toxicity responses of two crustaceans, Americamysis bahia and Daphnia magna, to endocrine disrupters	2004	3	Branchiopod	Diplostraca	Daphnia magna			24h-old larvae for 48h		DMSO (0.1%)	LC50 based on D. magna immobilization	48h LC50 was 12.84 mg/L BPA	Y	NS	NS	Y	R1	OECD guideline 202 - Daphnia sp., Acute immobilisation test - 2004	Y	Y	NR	R1		Y	Y	R1		Y	Y	Y	NS	Y	N	NS	R2		NS	NR	LC50 determined by probit analyses	Y	P	N	R4		R4	not particularly relevant because acute toxicity test
Spadoto et al., 2017	Ecotoxicologicql effects of bisphenol A and nonylphenol on the freshwater cladocerans Ceriodaphnia silvestrii and Daphnia similis	2017	3	Branchiopod	Diplostraca	Daphnia similis	acute exposure: five tests with 4 replicates per treatment; chronic exposure: 3 tests, with 10 replicates per treatment	Acute exposure: 3.20, 6.40, 12.80, 25.60 and 51.20 mg/L; chronic exposure: 1.38, 2.07, 3.11, 4.66, 7.00, 10.50 mg/L	acute exposure: 48h; chronic exposure: 8 days	water	ethanol 0.01%	Percentage of immobility used as endpoint in the acute exposure; In the chronic test, the endpoint was the brood size.	48h EC50 : 12.05 mg/L.	Y	NS	NS	Y	R1	Brazilian Association of Technical Standard - ABNT 2004, 2005	Y	Y	NR	R1		Y	Y	R1		Y	Y	Y	Y	Y	Y	Y	R1		Y	Y	"test of variance in normality and homogeneity (chi-square and Hartley's test) and then tested through the Dunnett parametric test (normal distribution) or Kruskal-Wallis non-parametric test (non-normal distribution)"	Y	Y	N	R2		R2
In et al., 2019	Acute toxicity of bisphenol A and its structural analogues and transcriptional modulation of the ecdysone-mediated pathway in the brackish water flea Diaphanosoma celebensis	2019	3	Branchiopod	Diplostraca	Diaphanosoma celebensis	acute toxicity test: 4 replicates of 5 individuals	gene expression: 0.12, 0.6, and 3 mg/L	acute toxicity test: 24 and 48 h; gene expression: 4-days old individuals every 24h for 6 days;	water	DMSO 0.05%	Acute toxicity test and expression of ecdysteroid pathway related genes (cyp314a1, ecdysteroid receptors ecra and ecrb, and ultraspirable usp) by RTqPCR	24 and 48h LC10 were respectively 5.715 and 5.013 mg/L; 24 and 48h LC50 were respectively 7.454 and 6.846 mg/L; Exposure to BPA for 48h increased the expression of ecra (0.12, 0.6 and 3 mg/L), cyp314a1 and usp (0.6 and 3 mg/L), and ecrb (0.6 mg/L, but less than 2 folds increase).	N	N	NR	Y	R1		Y	Y	NR	R1		Y	Y	R1		Y	Y	Y	Y	Y	N	NS	R2		NS	Y	Lethal concentrations calculated using ToxRat professional version 2.09; gene expression: one-way ANOVA followed by Tukey's test - not specified if parametric test assumptions and variance homogeneity checked	Y	Y	N	R2		R2
In et al., 2021	Identification of ecdysteroid pathway-related genes and their transcriptional modulation in the brackish water flea Diaphanosoma celebensis exposed to bisphenol analogs	2021	3	Branchiopod	Diplostraca	Diaphanosoma celebensis	triplicates	0.12, 0.6, and 3 mg/L	48h in 4 day-old individuals	water	DMSO (0.05%)	Expression of ecdysteroids related genes: neverland (nvd), E75 and HR3, using RTqPCR.	The expression of nvd gene significantly decreased at 0.6 and 3 mg/L, while the expression of E75 and HR3 genes increased at 0.12 and 0.6 mg/L then decreased at 3 mg/L (though not significantly for HR3).	N	N	NR	Y	R1		Y	Y	NR	R1		Y	Y	R1		Y	Y	Y	Y	Y	N	NS	R2		Y	Y	"Relative mRNA expression levels were compared among treatments using one-way analysis of variance (one-way ANOVA) followed by Tukey’s test."	Y	Y	N	R2		R2
Cho et al., 2022	Modulation of ecdysteroid and juvenile hormone signaling pathways by bisphenol analogues and polystyrene beads in the brakish water flea Diaphanosoma celebensis	2022	3	Branchiopod	Diplostraca	Diaphanosoma celebensis	gene expression: 3 replicates per experiment, per concentration, development and reproduction: 10 replicates per experiment	gene expression: 0.12, 0.6, and 3 mg/L, development and reproduction: 0.06, 0.12, and 0.24 mg/L	gene expression: 4-day old infividuals for 48h; reproduction and development: 24h old organisms for 14 days	water	DMSO (0.05%)	Effects of BPA on development and reproduction after 14 days of exposure, and on the expression of ecdysteroid signaling pathway-related genes (nvd, cyp314a1, err, ecra, ecrb, usp, hr3, vtg, vtgr, e75, cp, cht, cht3), and JH signaling pathway-related genes (jhamt, met, and jheh) after 48h of exposure.	Development and reproduction: significant delay for the first offspring emergence of nearly 1 day (5.4 days for the controls and between 6.3 and 6.5 days for the BPA-treated individuals); concentration dependent increase in the cumulated number of neonates (significant at 0.24 mg/L); Gene expression: decreased expression of genes involved in the ecdysteroid pathway at 0.12 and 3 mg/L, and increas…	NS	NS	NR	Y	R1		Y	Y	NR	R1		Y	Y	R1		Y	Y	Y	Y	Y	N	Y	R2		Y	Y	﻿"All experimental data were expressed as the mean ± standard devi- ation (S.D.) of the replicates. To analyze the statistical significance between control and experimental group, t-test were performed using PASW statistics (version 18.0; SPSS Inc., Chicago, IL, USA), and p value <0.05 was considered statistically significant. The heat map was constructed using MeV software (version 4.9.0)."	Y	Y	N	R2		R2
Castritsi-Catharios et al., 2013	Toxicity effects of bisphenol A to the nauplii of the brine shrimp Artemia franciscana	2013	3	Branchiopod	Anostraca	the brine shrimp Artemia franciscana	Acute toxicity: 10 to 15 replicates; triplicates	acute toxicity: between 29 and 50 mg/L; Effects on body length: between 20 and 50 mg/L;	Nauplii at instar II-III stages for 24 and 48h;	water		Acute toxicology: 24 and 48h LC50; body length of the nauplii after 24 and 48h of exposure	BPA LC50 at 24 and 48h were respectively 44.8 and 34.7 mg/L. Concentration dependent decreased length of the organisms.	N	N	NR	Y	R1		Y	Y	NR	R1		Y	Y	R1		Y	Y	Y	Y	Y	N	Y	R2		Y	Y	LC50 determined by regression analyses; body length: normality of the distribution checked using a Kolmogorov test, ANOVA; preliminary morphometric data analyzed using Mann-Whitney test and Kruskal-Wallis test	Y	Y	N	R2		R2
Ali et al., 2013	The acute toxicity of phenolic compounds and heavy metals on brine shrimp Artemia sinica (Crustacea:Artemiidae)	2013	3	Branchiopod	Anostraca	the brine shrimp Artemia sinica		30, 45.56, 45.59, 46.40, and 90 ug/L	24h	water	hexane: acetone (8:2)	Acute toxicity	BPA 24h LC50 was 47.51ug/L.	N	N	NR	Y	R4		Y	Y	NR	R1		Y	Y	R1		Y	Y	Y	Y	Y	N	NS	R2		NS	Y	LC50 obtained by linear regression equation	Y	Y	N	R4		R4	not particularly relevant because acute toxicity test
Ali et al., 2014	Toxicity of five phenolic coumpounds to Brine Shrimp Artemia sinica (Crustacea: Artemiidae)	2014	3	Branchiopod	Anostraca	the brine shrimp Artemia sinica	10 artemia cultured in 3 wells per treatment	30, 63, 65, 70 and 122 ug/L	24, 48 and 72h	water		acute toxicity	LC50 for 24, 48 and 72h were respectively: 70.1, 50.4 and 17.3 ug/L.	N	N	NR	Y	R2		Y	Y	NR	R1		Y	Y	R1		Y	Y	Y	P	Y	Y	Y	R1		Y	Y	LC50 was calculated referring to a regression equation.	Y	Y	N	R2		R2	not particularly relevant because acute toxicity test
Prud'homme et al., 2017	Impact of micropollutants on the life-history traits of the mosquito Aedes aegypti: On the relevance of transgenerational studies	2017	4	Hexapod	Diptera	Aedes aegypti	300 individuals from 3 replicates for parental generation and 900 individuals from 9 replicates for progenies	0.4 ug/L	short-term: till 1st instar larvae; long-term: exposure for 6 generations, studies on generation 6 and its progeny	in culture medium	ethanol 0.002 %	Exposure for up to six generations throughout the life-cycle. Assessment of developmental and fitness related traits: developmental time, mortality rate during development, sex ratio, wing size, females' fertility and fecundity.	Increase in male wing size after short-term exposure, suggesting an increase in male size; No significant effect for long-term exposure.	N	N	NR	Y	R1		Y	Y	NR	R1		Y	Y	R1		Y	Y	Y	NR	Y	NR	Y	R1		Y	Y	Developmental time: Kaplan-Meyer test to define median development time (EmT50), student t-test on mean EmT50 after checking for normality and variance homogeneity with a Shapiro-Wilk test and a F-test respectively; Mortality and sex ratio: chi-square test; fecundity, fertility and right and left wing length: student t-test after checking for normality and variance homogeneity with a Shapiro-Wilk…	NR	Y	N	R2		R2
Watts et al., 2001	Chronic exposure to 17 alpha-ethinylestradiol and bisphenol A effects on development and reproduction in the freshwater invertebrate Chironomus riparius (Diptera: Chironomidae)	2001	4	Hexapod	Diptera	Chironomus riparius	4 replicates per treatment or 20 larvae	<10 ng/L, 78 ng/L, 0.55 ug/L, 77 ug/L, 0.75 mg/L and 10.4 mg/L	from 1st instar larvae till adult for two generations	via sediment (spiked for 4h)	ethanol 0.5%	Assessment of median emergence times (EmT50), number and sex ratio of emerged adults, egg production and egg viability;	Significant delay in the emergence of males and females of the second generation (from 78ng/L to 0.75 mg/L); No emergence observed at the highest concentration for the second generation; No observed effect on percentage of emergence (for the 1st generation) and sex-ratio; Varied number of egg ropes produced between treatment.	N	N	NR	Y	R1		Y	Y	NR	R1		Y	Y	R1		Y	Y	Y	Y	Y	Y	Y	R1		Y	Y	"Adult emergence from each test system was analysed using a FORTRAN time-response programme in order to calculate and compare median emergence times (EmT50). Percentage emergence data were arcsine transformed prior to one-way ANOVA"	Y	Y	N	R2		R2
Hahn et al., 2002	Environmental chemicals with known endocrine potential affect yolk protein content in the aquatic insect Chironomus riparius	2002	4	Hexapod	Decapod	Chironomus riparius	2 or 3 replicates of 20 C. riparius per treatment	1, 100, 3000 ug/L	from egg till adult	water	ethanol 0.02%	yolk protein content in freshly emerged males and females determined by ELISA (vitellogenin/vitellin - Vg/Vn immunoreactivity)	Reduced Vg/Vn immunoreactivity (yolk protein content) in males by 20-25% by all treatments; Reduced Vg/Vn immunoreactivity (yolk protein content) in females by around 10% at 3000 ug/L.	N	N	NR	Y	R1		Y	NS	NS	R4		Y	Y	R1		Y	Y	Y	NR	Y	NR	Y	R1		Y	P	Hochberg's GT2 test	Y	Y	N	R2		R2
Watts et al., 2003	Exposure to 17 alph-ethinylestradiol and bisphenol A - effects on larval moulting and mouthpart structure of Chironomus riparius	2003	4	Hexapod	Diptera	Chironomus riparius	32 egg-ropes per treatment	10 ng, 100 ng, 1 ug, 10 ug, 100 ug and 1 mg/L	from eggs to pupae	water	ethanol 0.5%	Moulting, fourth instar wet weight, head capsules' observations, mouthparts deformities	Reduced larval weight at 1 mg/L; Increased mouthpart percentage deformities; 24h delay for 1st instar larvae moulting, and 72h delay for the third-instar moult at 1 mg/L.	N	N	NR	Y	R1		Y	Y	NR	R1		Y	Y	R1		Y	Y	Y	Y	Y	Y	Y	R1		Y	Y	larval wet weight: one-way ANOVA followed by the Tukey-Kramer multiple comparison test; Median deformity scores: non-parametric Kruskal-Wallis (KW) test followed by a Tukey-type multiple comparison	Y	Y	N	R2		R2
Lee and Choi, 2007	Effects of bisphenol A and ethynyl estradiol exposure on enzyme activities, growth and development in the fourth instar larvae of Chironomus riparius (Diptera, Chironomidae)	2007	4	Hexapod	Diptera	Chironomus riparius	acute toxicity: 10 larvae; enzyme activities and larval weight: triplicates - 10 larvae; emergence: 50 larvae	enzyme activities, body weight: 0.001, 0.01, 0.1, 1, 10, and 100 ug/L; emergence: 1, 10, and 100 ug/L;	Fourth instar larvae exposed for 24h (acute toxicity and enzyme activity), for 48h (body weight), or till emergence (emergence rate and sex-ratio)	water	acetone (0.1%)	Assessment of 24h LC50, enzyme activities (Catalase CAT, peroxidase Px, glutathione peroxidase GPx, Glutathione-S-transferase GST, and acetylcholine esterase AChE) after 24h exposure, larval wet and dry weight after 48h exposure, emergence rate and adult sex ratio.	24h LC50: 6.030 (95% CI 3.788 and 7.410); Increased catalase activity (0.001, 0.01 ug/L) and GST activity (0.01, 1, 10 ug/L), decreased PX activity (0.1, 10 ug/L); Increased body fresh weight (0.001 and 0.1 ug/L); No significant effect on development; Increased male/female ratio at 1 ug/L.	N	N	NR	Y	R1		Y	Y	NR	R1		Y	Y	R1		Y	Y	Y	Y	Y	R4	Y	R4		NS	Y	Parametric t-test - not specified if parametric test assumptions and variance homogeneity checked	Y	Y	N	R4		R4
Ha and Choi, 2008	Effects of environmental contaminants on hemoglobin of larvae of aquatic midge, Chironomus riparius (Diptera: Chironomidae): A potential biomarkerfor ecotoxicity monitoring	2008	4	Hexapod	Diptera	Chironomus riparius	triplicates	5, 50 and 500 ug/L	24h	aqueous culture medium	acetone (0.1%?)	Acute toxicity, body dry weight, expression of hemoglobin genes using RTqPCR, non-denaturating polyacrylamide gel electrophoresis (PAGE), non-denaturating electrophoresis of isoelectric focusing (IEF), and multi-wavelength rapid-scanning spectrophotometry.	24h LC10, LC50 and LC90 were respectively 3.732, 6.030 and 9.742 mg/L. Increased expression of hba (from 5 ug/L), hbb (at 500 ug/L), hbc (at 50 ug/L), and hbd (at 5 and 50 ug/L), but decreased expression of hbe (at 500 ug/L) at the RNA level but not at the protein level (PAGE and IEF), > 2 folds only for hba with 500 ug/L BPA.	N	N	NR	Y	R1		Y	Y	NR	R1		Y	Y	R1		Y	Y	Y	Y	Y	N	Y	R2		Y	Y	Parametric t-test - not specified if parametric test assumptions and variance homogeneity checked	Y	Y	P	R2		R2
Planello et al., 2008	The endocrine disruptor bisphenol A increases the expression of HSP70 and ecdysone receptor genes in the aquatic larvae of Chironomus riparius	2008	4	Hexapod	Diptera	Chironomus riparius	RTqPCR: 3 independent experiments with triplicates; Northern blot: 4 experiment with duplicates	3, 6, 9, and 12 mg/L	4th instar larvae for 12 and 24h	aqueous culture medium		Expression of heat shock protein 70 (hsp70) and ecdysteroid receptor (ecr) genes using RTqPCR.	6 to 12 mg/L significantly increased 24h mortality. Increased hsp70 and ecr gene expression with 3 mg/L BPA at 12h and 24h. No effect on ribosome biogenesis.	N	N	NR	Y	R1		Y	NS	NR	R4		Y	Y	R1		Y	Y	Y	Y	Y	N	NS	R2		Y	Y	ANOVA with Bonferroni method as a post hoc test - not specified if parametric test assumptions and variance homogeneity checked	Y	Y	N	R2		R2
Park and Choi, 2009	Genotoxic effects of nonylphenol and bisphenol A exposure in aquatic biomonitoring species: freshwater crustacean, daphnia magna, and aquatic midge, Chironomus riparius	2009	4	Hexapod	Diptera	Chironomus riparius	3 replicates per treatment	5, 50 and 500 ug/L (1/1000, 1/100 and 1/10 of 24h L(E)C50)	fourth instar larvae for 24h	water	acetone (0.005% ?)	Comet assay, enzyme activities (Catalase CAT and malonyldialdehyde MDA), survival and growth	Increased DNA strand breaks (50 and 500 ug/L) and decreased catalase activity (5 and 500 ug/L)	N	N	NR	Y	R1		Y	NS	NR	R4		Y	Y	R1		Y	Y	Y	Y	Y	N	Y	R1		Y	Y	Normal distribution and homoscedasticity of variance checked; Dunnett's multiple comparison test; Pearson test to study correlations among the parameters	Y	P	N	R2	results expressed relatively to solvent control	R2
Park and Kwak, 2010	Molecular effects of endocrine-disrupting chemicals on the Chironomus riparius estrogen-related receptor gene	2010	4	Hexapod	Diptera	Chironomus riparius	3 replicates with 13 larvae per treatment	5, 50 or 500 ug/L	4th instar larvae short-term: 24h long-term: 96h	aqueous culture medium	acetone <0.5%	Caracterization of Estrogen-Related Receptor (err) gene in C. riparius, and effects of BPA on gene expression using RTqPCR and on ERR activity using a luciferase reporter gene assay.	Significant increase of err gene expression for all concentrations after short- and long-term exposures; Significant increase of ERR activity at all concentrations.	N	N	NR	Y	R1		Y	Y	NR	R1		Y	Y	R1		Y	Y	Y	Y	Y	N	NS	R2		Y	Y	Normalized ERR mRNA in each sample against the level of GAPDH; ANOVA followed by Tukey's multiple range test	Y	Y	N	R2		R2
Martinez-Guitarte et al., 2012	Overexpression of long non-coding RNAs following exposure to xenobiotics in the aquatic midge Chrionomus riparius	2012	4	Hexapod	Diptera	Chironomus riparius	3 independent experiments, 3 replicates with 5 larvae per treatment	3 mg/L	4th instar larvae for 24h	aqueous culture medium	ethanol (concentration?)	Expression of 3 well-characterized, non-coding RNAs (ncRNAs): telomeric repeats, cla repetitive elements and the SINE CTRT1.	Increased expression of telomeric and cla ncRNA.	N	N	NR	Y	R1		Y	Y	NR	R1		Y	Y	R1		Y	Y	NS	NR	Y	N	NS	R2		Y	Y	ANOVA with Bonferroni and Games-Howell methods as post hoc test - not specified if parametric test assumptions and variance homogeneity checked	NR	Y	N	R2		R2
Martinez-Paz et al., 2012	Characterization of a cytochrome P450 gene (CYP4G) and modulation under different exposures to xenobiotics (tributyltin, nonylphenol, bisphenol A) in Chironomus riparius	2012	4	Hexapod	Diptera	Chironomus riparius	gene expression: 3 independant experiments of 3 replicates, per treatment; GST activity: 3 experiments of 5 larvae per treatment	0.5 and 3 mg/L	4th instar larvae for 24 and 96h	aqueous culture medium		cyp4g gene expression and Glutathione-S-transferase (GST) activity.	Decreased expression of cyp4g after 0.5 mg/L at 24h and 3 mg/L at 96h; Decreased GST activity at 0.5 mg/L at 24h, but increased activity at 3 mg/L 24 and 96h.	N	N	NR	Y	R1		Y	Y	NR	R1		Y	Y	R1		Y	Y	Y	NR	Y	N	NS	R2		Y	Y	Normalization of CYP gene mRNA levels with the level of actin, GAPDH, and ribosomal protein L13; ANOVA followed by Dunnett's multiple comparison tests on normalized levels of transcripts and GST enzyme activity	Y	Y	N	R2		R2
Martinez-Paz et al., 2013	Genotoxic effects of environmental endocrine disruptors on the aquatic insect Chironomus riparius evaluated using the comet assay	2013	4	Hexapod	Diptera	Chironomus riparius	3 independent experiments with 10 larvae each	0.5 ans 3 mg/L	4th instar larvae for 24 and 96h	aqueous culture medium	ethanol (0.00016%)	Short- (24h) and long- (96h) term exposure to BPA in culture medium, and assessment of genotoxicity by comet assay (%DNA in tail, tail length, tail moment, and Olice tail moment)	Significant increase in comet assay parameters (%DNA in tail, tail length, tail moment, and Olice tail moment) after 24 and 96h exposure as compared to control; no increase (and even a slight decrease) observed between 24h and 96h exposure, suggesting an induction of the detoxification processes and repairing mechanisms.	P	N	NR	Y	R1		Y	Y	NR	R1		Y	Y	R1		Y	Y	Y	Y	Y	N	NS	R2		Y	Y	"﻿Analysis of variance (ANOVA) test with Dunnett’s multiple comparison test"	Y	Y	N	R2		R2
Martinez-Paz et al., 2014	Characterization of the small heat shock protein Hsp27 gene in Chironomus riparius (Diptera) and its expression profile in response to temperature change and xenobiotic exposures	2014	4	Hexapod	Diptera	Chironomus riparius	3 independent experiments and 3 replicates per treatment	0.5 and 3 mg/L	24h	aqueous culture medium		Exposure of 4th instar larvae for 24h and analysis of hsp27 gene expression with RTqPCR.	Increased expression of hsp27 gene at 0.5 mg/L.	N	N	NR	Y	R1		Y	Y	NR	R1		Y	Y	R1		Y	Y	Y	NR	Y	N	NS	R2		Y	Y	levels of hsp27 gene mRNA normalized against level of actin, GAPDH, and L13 in the same samples, then ANOVA followed by Dunnett's multiple comparison tests.	NR	Y	N	R2		R2
Staples et al., 2016	Characterizing the effects of bisphenol A on sediment-dwelling benthic organisms	2016	4	Hexapod	Diptera	Chironomus riparius	4 replicates per treatment	50, 100, 200, 400 and 800 mg/Kg dry weight (of sediment); 2.7, 5.4, 11, 22, and 44 mg/L (in overlying water)	from 2 or 3 day old larvae until day 28 (emergence from day 10 till day 28)	via sediments and water	acetone	Assessment of percentage of emergence and developmental rate.	Reduced percentage of emergence (110 and 210 mg/Kg dry wt), no emergence at 490 mg/Kg dry wt.	Y	Y	NS	Y	R1	OECD guideline 218 - Sediment water chironomid toxicity test using spiked sediment - 2004	Y	Y	NR	R1		Y	Y	R1		Y	Y	Y	Y	Y	Y	Y	R1		Y	Y	Arcsine square root transformation of percentage of emergence data; data checked for normality using a Chi-square tests, and homogeneity of variance using Cochran's test for emergence data and Bartlett's test for development rate; Dunnett's test for emergence data and Bonferroni's t test for development rate	Y	Y	Y	R1		R1	raw data available?
Lee et al., 2006	Expression of heat shock protein and hemoglobin genes in Chironomus tentans (Diptera, chironomidae) larvae exposed to various environmental pollutants: a potential biomarker of freshwater monitoring	2006	4	Hexapod	Diptera	Chironomus tentans	in triplicate	8, 80, 800 ug/L	Fourth instar larvae for 24h	water	acetone	Asssessment of fresh and dry larval weight; heat Schock Protein (hsp70 and hsc70), and hemoglobin (hb) gene expression using RTPCR	Increased hsp70 and hsc70 gene expression at all concentrations; Increased hba and hbb gene expression at 8 and 80 ug/L.	N	N	NR	Y	R4	control water or control solvent?	Y	Y	NR			Y	Y	R1		Y	Y	NS	Y	Y	N	Y	R4	solvent concentration?	Y	Y	Parametric t-test - not specified if parametric test assumptions and variance homogeneity checked	Y	Y	N	R2		R4
Park and Choi, 2007	Cytotoxicity, genotoxicity and ecotoxicity assay using human cell and environmental species for the screening of the risk from pollutant exposure	2007	4	Hexapod	Diptera	Chironomus tentans	acute toxicity: 10 replicates; Comet assay: 10 individuals	Comet assay: 0.015, 0.147, and 1.470 uM	4th instar larvae for 24h	water		acute toxicity (using death as an endpoint), genotoxicity (comet assay)	24h LC10, LC50 and LC90 were respectively 8.98, 14.3 and 22.7 uM; Increased genotoxicity (tail moment) at 0.015, 0.147, and 1.470 uM.	N	N	NR	Y			Y	N	NR	R4		Y	Y	R1		Y	Y	NS	NS	Y	N	NS	R4		NS	Y	Log-probit transformation of the data to estimate EC10, EC50 and EC90 and the corresponding 95% confidence intervals; Comet assay: ANOVA with Dunnett's multiple comparison test - not specified if parametric test assumptions and variance homogeneity checked	Y	N	N	R4		R2/R4
Mihaich et al., 2009	Acute and chronic toxicity testing of bisphenol A with aquatic invertebrates and plants	2009	4	Hexapod	Diptera	Chironomus tentans	2 replicates of 10 individuals per treatment	1.4, 2.1, 3.0, 5.5 and 9.4 mg/L (measured concentrations)	acute toxicity: 96h	water		number of midges still alive at 0, 24, 48, 72 and 96h	Decreased survival rate in a dose dependent manner at 96h (100% mortality at 9.4 mg/L), effect on survival already at 48h for 5.5 and 9.4 mg/L; 96h LC50 of 2.7 mg/L	Y	Y	NS	Y	R4	US EPA ﻿EPA-540/9-85-005 - Standard evaluation procedure for acute toxicity test for freshwater invertebrates - 1985	Y	Y	NR	R1		Y	Y	R1		Y	Y	Y	Y	Y	Y	Y	R1		Y	Y	96h LC50 determined by probit analysis	Y	Y	N	R2		R2
Gayathri Rajan Valsala and Dassamal Asirvadam, 2022	Bisphenol A acts as developmental agonist in Culex quinquefasciatus Say	2022	4	Hexapod	Diptera	Culex quinquefasciatus Say	Acute toxicity: 50 larvae per treatment, no replicate Lifecycle study, 20E levels, sanguivory and fecundity: 6 replicates Body weight of pupae: 10 replicates	Acute toxicity: from 5 to 40 mg/L Lifecycle study, body weight, 20E levels, sanguivory and fecundity: 1, 2 and 4 mg/L gene expression, protein identification: 1 mg/L	Acute toxicity: 48h Lifecycle study: all through development	included in rearing medium	ethanol (0.005%) (50 uL/L)	Embryo and larval exposure to BPA from 1 to 4 mg/L in rearing medium, at two different ranges of temperature (26-31 and 30-37 °C). Observation of effect on embryonic and larval development, 20-hydroxyecdysone concentrations, phospholipase A2 activity, expression of ecdysone receptor gene (EcRA) and ecdysone inducible gene (E75A), and adult sanguivory and fecundity.	Significant decreased time to pupation and to emergence between concentrations at both temperature ranges, with around one day of delay between 1 and 4 mg BPA/L; Significant decrease in pupal body weight between each concentrations, for temperature range 26-31°C; Earlier 20-E peaks in fourth larval instar larvae, with increasing BPA concentrations at temperature range of 26-31°C; Significant upre…	N	N	NR	Y	R1		Y	Y	NR	R1		Y	Y	R1	Mosquitoes from a polluted site, but taken into consideration when choosing the exposure concentrations	Y	Y	Y	Y	Y	NS	NS	R2	Photoperiod and load of organisms per recipient not specified	P	Y	"One-way analysis of variance (ANOVA) was performed using SPSS 24.0 software (IBM, USA). Data was considered to be statistically significant, if P ≤ 0.05. When F values obtained in ANOVA indicated significant difference, Duncan’s multiple range test (DMRT) was employed to discern specific differences among the stages of developments."	Y	Y	N	R2	Raw data not available, no replicate used for acute toxicity	R2
Atli and Ünlü, 2012	Developmental and reproductive effects of bisphenol A (BPA) in Drosophila melanogaster	2012	4	Hexapod	Diptera	Drosophila melanogaster	Development: 100 per treatment; Fecundity: around 30 for the treatments, and 60 for the controls	0.1, 1, and 10 mg/L	3rd instar larvae for 6h	in culture medium	acetone 0.1 %	Percentages and times of transition from larvae to pupae and from pupae to adults, and mean offspring number from an exposed female with 3 control males for 10 days.	Significant increase of pupation and maturation times for all 3 BPA concentrations, and decrease in mean number of offspring per female at 0.1 and 1 mg/L BPA.	N	N	NR	Y	R1		Y	Y	NR	R1		Y	Y	R1		Y	Y	Y	Y	Y	NR	NS	R1		Y	Y	transition percentages: ANOVA; transition times: two-variable t-test; dayly mean of offspring: ANOVA - not specified if parametric test assumptions and variance homogeneity checked	Y	Y	N	R2		R2
Atli, 2013	The effects of three selected endocrine disrupting chemicals on the fecundity of fruit fly, Drosophila melanogaster	2013	4	Hexapod	Diptera	Drosophila melanogaster	25 per treatment	0.1, 1, and 10 mg/L	3rd instar larvae for 6h	in culture medium	acetone 0.1 %	10-day test of fecundity with an exposed female and 3 control males.	Significant reduction of daily mean egg production for all 3 BPA concentrations.	N	N	NR	Y	R1		Y	Y	NR	R1		Y	Y	R1		Y	Y	Y	Y	Y	NR	NS	R1		Y	Y	ANOVA and Games-Howell multiple comparison test - not specified if parametric test assumptions and variance homogeneity checked	Y	Y	N	R2		R2
Branco and Lemos, 2014	High intake of dietary sugar enhances bisphenol A (BPA) disruption and reveals ribosome-mediated pathways of toxicity	2014	4	Hexapod	Diptera	Drosophila melanogaster	acute exposure: 4 replicates of 30 flies per treatment; chronic exposure: 4 replicates per treatment.	16 mM (or/and DEHP 2 mM)	acute exposure: 48h; chronic exposure: from eggs till adults	in food media		Effects of short-term of chronic exposure to BPA, with normal or high sugar diet on gene expression using an 18,000-feature array. Acute exposure with 2-day-old males, chronic exposure with 15 virgin females and 10 males.	Short-term acute exposure affects the expression of 237 genes (141 upregulated and 96 downregulated), with downregulated genes highly expressed in the midgut. Chronic exposure affects the expression of 192 genes, in particular reduced expression of testis-expressed genes, upregulated expression of ribosome-associated genes and genes involved in energy metabolism (like high-sugar diet). BPA exposu…	N	N	NR	Y	R1		Y	NS	NR	R4		Y	Y	R1		Y	Y	Y	NR	Y	NR	NS	R1		Y	Y	Significance was calculated with standard Fisher's exact tests on contingency tables with counts of genes displaying differential expression.	NR	P	N	R2		R2
Weiner et al., 2014	Bisphenol A affects larval growth and advances the onset of metamorphosis in Drosophila melanogaster	2014	4	Hexapod	Diptera	Drosophila melanogaster	Growth assay: 4 replicates per treatment	0.1, 1, and 10 mg/L	From 1st instar larvae till 120h AEL (After Egg Laying)	in food media	acetone 0.1%	Growth assay and food intake analysis at 48, 72, 96 and 120h after egg laying (AEL). Number of pupae formed at 144, 168, and 192h AEL.	At 0.1 mg/L: increased body growth (at 48, 72 and 96 h AEL), and 24h earlier onset of pupariation; Increased food intake at 72h (i.e: decreased larval mean gray values) for all concentrations; Increased growth rate coupled with earlier onset of pupariation --> consistent with a possible increased activity of insulin/insulin growth factor signaling (IIS) previously reported.	N	N	NR	Y	R1		Y	NS	NR	R4		Y	Y	R1		Y	Y	Y	Y	Y	NR	Y	R1		Y	Y	Staging analysis: Kruskal Wallis test followed by Bonferonni-adjusted Mann-Withney post-hoc comparisons; Food intake: one-way ANOVA followed by a Tukey post-hoc analysis; Other assays: one factor Welsh ANOVA followed by Games-Howell post-hoc comparisons	N	Y	N	R2		R2
Williams et al., 2014	Exposure to Bisphenol A affects lipid metabolism in Drosophila melanogaster	2014	4	Hexapod	Diptera	Drosophila melanogaster	Starvation resistance and feeding rate: at least 10 replicates per genotype; lipid quantity: at least 10 replicates of 30 flies per genotype;	from 67.5 ng/mg, 675 ng/mg, and 6.75 ug/mg	From eggs to adults	in food media		Use of males only from two different strains. Assessment of survival during starvation, feeding rate, lipid quantity (0, 12 and 24 h of starvation), and insulin gene expression levels.	Lower survival rate during starvation, in males treated with 675 ng/mg; Increased food intake (225 ng/mg), concentration dependant increase in feeding bouts and decrease in meal size. Increased lipid content at 67.5 and 675 ng/mg after 24 h of starvation as compared to controls; Decreased gene expression levels of ilp2, ilp3 and ilp5 at 67.5 and 675 ng/mg.	N	N	NR	Y	R1		Y	Y	NR	R1		Y	Y	R1		Y	Y	Y	Y	Y	NR	NS	R1		Y	Y	ANOVA and post hoc analyses - not specified if parametric test assumptions and variance homogeneity checked	Y	Y	N	R2		R2
Kaur et al., 2015	Effect of bisphenol A on Drosophila melanogaster behavior - a new model for the studies on neurodevelopment disorders	2015	4	Hexapod	Diptera	Drosophila melanogaster	social interaction from 4 to 8 replicates of 30 to 40 flies; locomotion: 9 or 10 replicates of 1 individual;	Social interaction assay: 0.001, 0.01, 0.025, 0.05, 0.01, 0.1 and 1 mM; other assays: 0.5 and 1 mM	from egg till adult	in food media	DMSO < 0.1%	Measurement of parameters of locomotion in an open field assay: distance traveled, walking speed, spatial movement, mobility, turn angle, angular velocity and meander; assessment of repetitive and social interaction behaviors in a social setting.	Decreased distance to the closest neighbor, significant for all but 0.01 mM; Decreased distance moved and increased mobility and meander at 1 mM; increased angular velocity and number of grooming episodes at 0.05 and 1 mM. --> suggest abnormal social and repetitive behaviors, and neurodevelopmental effect of BPA in flies.	N	N	NR	Y	R1		Y	Y	NR	R1		Y	Y	R1		Y	Y	Y	Y	Y	NR	NS	R1		Y	Y	Social interaction assay: non-parametric Kruskal-Wallis analysis; locomotor and repetitive behavior assay: one-way ANOVA; correlation tested using a linear regression analysis and calculating a Spearman correlation coefficient	Y	Y	N	R2		R2
Quesada-Calderon et al., 2017	The multigenerational effects of water contamination and endocrine disrupting chemicals on the fitness of Drosophila melanogaster	2017	4	Hexapod	Diptera	Drosophila melanogaster	8 replicates with 20 drosophila per treatment, for both F0 and F1 generations.	1) WW: mean 8.8 ug/L BPA and 1670.9 ug/L nonylphenol (NP); 2) He: mean 1.4 ug/L BPA and 629.3 NP; 3) Ph: 1.58 ug/L BPA and 735.9 ug/L NP; 4) WG: 2.64 ug/L BPA and 1252.5 ug/L NP; and 5) DW	From eggs to adults	in food media		20 pairs of D. melanogaster ebony mutation used as parental generation. 5 treatments: 1) wastewater from natural environment (WW); 2) treated wastewater with Heliconia psittacorum (He); 3) treated wastewater with Phragmites australis (Ph); 4) treated wastewater from a gravel (WG); and 5) distilled water (DW). Experiment made on two generations F0 and F1.	No effect of treatment on development time from egg to pupae and fertility; Effect of treatment, but not the interaction treament-generation, on developmental time from pupae to adults, longer for flies from the He treatment; Differences between F0 and F1 generations: shorter developmental time from egg to pupae in F1 and higher fertility in the F0 generation, possibly due to selection of flies.	N	N	NR	Y	R1		NR	NR	NS	R4	use of waste water and treated water from the enviroment	Y	Y	R1		NR	Y	NR	NR	Y	NS	NS	R4		Y	Y	Developmental time: Two-way ANOVA with log10 transformed response variables to meet parametric assumptions, followed by Tukey's HSD post hoc test; fertility: generalized linear model with a quasi-Poisson error	N	Y	N	R2		R4	Not particularly relevant because use of waste water and treated water from the enviroment
Anet et al., 2019	Bisphenol A induced oxidative stress mediated genotoxicity in Drosophila melanogaster	2019	4	Hexapod	Diptera	Drosophila melanogaster	oxidative stress: 2 X triplicates per treatment; wing spot analysis: 40 flies x 2 wings per treatment;	0.1, 1.0, 2.5 and 5.0 ug/mL	from embryonic stage (egg) till 2nd or 3rd instar larvae	food media	acetone 0.1%	Effects on oxidative stress: larval food intake; production of Reactive oxygen Species (ROS) and Lipid Peroxydation (LPO), activities of superoxide dismutase (SOD), catalase (CAT), glutathione-s-transferase (GST), and intracellular glutathione (GSH); and DNA damages (wing spot analysis and comet assay on crossed Drosophila lines)	LC50 = 12.35 ug/mL; LOEC (viability assay) = 0.1 ug/L; Higher oxidative stress (higher production of ROS from 5 ug/mL and LPO from 2.5 ug/mL); Reduced antioxydant defense system (reduction SOD, CAT and GST enzyme activities along with intracellular GSH content) - from 2.5 ug/mL except for GST, from 1.0 ug/mL; DNA damage induction (increased comet assay tail length from 2.5 ug/mL).	N	N	NR	Y	R1		Y	Y	NR	R1		Y	Y	R1		Y	Y	Y	Y	Y	Y	NS	R1		Y	Y	Biochemical assays: one-way ANOVA and Tukey HSD post hoc test; wing-spot test: conditional binomial test and non-parametric Mann-Whitney U test; Comet assay: Non-parametric kruskal Wallis test, ANOVA followed by Tukey HSD post hoc test - not specified if parametric test assumptions and variance homogeneity checked	Y	Y	Y	R1		R1
Begum et al., 2020	Endocrine-disrupting plasticizer Bisphenol A (BPA) exposure causes change in behavioral attributes in Drosophila melanogaster	2020	4	Hexapod	Diptera	Drosophila melanogaster	larval feeding rate: 10 larvae per treatment; Larval foraging path length: 10 larvae per treatment; courtship and mating assay: 100 pairs per treament; climbing assay: 5 x 10 males and 5 x 10 females per treatment	0.007 and 0.010 g/2 mL	Late second instar larvae exposed to BPA for up to 30 successive generations	in the food medium		30th generation third instar larvae and 31st generation adult (2 days old) used for experimentation. Investigation of larval feeding rate, larval foraging path length, courtship and mating assay, and climbing assay	larval feeding rate: lower in treated larvae, for both males and females; Larval foraging path length: lower in treated larvae, for both males and females; climbing assay: At 20 and 30s, faster climbing ability at the low BPA concentration but lower climbing ability for the hight concentration (significant only for females); at 10s, reduced climbing ability at the lowest BPA concentration; courts…	N	N	NR	Y	R1		Y	Y	NR	R1		Y	Y	R1		Y	Y	Y	N	Y	NR	Y	R2		Y	Y	3 x 2 ANOVA for differences in larval feeding rate, foraging path length, and climbing ability of adult flies; one-way ANOVA for differences in time of occurrence of each courtship behaviour and courtship index - not specified if parametric test assumptions and variance homogeneity checked	N	P	NS	R2		R2
[truncated: 10 more rows]

## Sheet: summary_table
Observed effects	Class	order	Species	DEHP/BPA	Concentrations, mode and time of exposure	Low	High	Low (g/L ou g/Kg)	High (g/L ou g/Kg)	Description	Year	References
[truncated: 384 more rows]

[truncated: 4 more sheets: Glossary, LC50, LC50_DEHP, LC50_BPA]
